# Supplementary material for: Evaluation of the effect of cell freshness on pyrogen detection using a serum-free monocyte-activation test
Source: PLoS One. 2024 Dec 30;19(12):e0316203. doi: 10.1371/journal.pone.0316203 (PMC11684592; doi:10.1371/journal.pone.0316203)
Supplement: S1 File — Data were analyzed using Microsoft Excel for Mac version 16.78.3 and R version 4.3.0. (XLSX) [file pone.0316203.s001.xlsx]

## Sheet: Fig 1
Data for Fig. 1
Mean IL-6 concentration produced by PBMC lots #D2.1, #D2.2, #D2.3, and #D2.4 in the presence of LBP						Mean IL-6 concentration produced by PBMC lots #D2.1, #D2.2, #D2.3, and #D2.4 in the absence of LBP
Endotoxin conentration (EU/mL)	Mean IL-6 concentration (pg/mL)					Endotoxin conentration (EU/mL)	Mean IL-6 concentration (pg/mL)
	PBMC lot						PBMC lot
	#D2.1	#D2.2	#D2.3	#D2.4			#D2.1	#D2.2	#D2.3	#D2.4
0 (BLANK)	1.75961	8.7744	5.22057	4.37134		0 (BLANK)	2.60164	10.4168	6.76811	1.64721
0.002	1.28328	8.9252	16.6567	5.1346		0.064	2.85776	10.3902	10.563	4.74557
0.004	2.73542	12.8953	9.22893	4.18988		0.128	4.41237	11.9957	9.39693	4.78257
0.008	7.9299	11.7329	15.7675	3.85787		0.256	5.89829	13.9708	14.1906	4.23307
0.016	13.0234	13.177	35.6756	6.72423		0.512	9.20936	22.9486	20.4969	11.0665
0.032	44.7529	26.8423	104.951	12.4263		1.024	20.067	75.538	57.0748	19.725
0.064	202.638	144.755	608.876	37.6629		2.048	72.9027	678.866	217.491	56.3326
0.128	912.087	830.881	OF	111.378		4.096	377.629	OF	OF	171.916
OF, overflow data from platereader						OF, overflow data from platereader

## Sheet: Fig 2
Data for Fig. 2
IL-6 concentration above LOD produced by PBMC lots #D2.1, #D2.2, and #D2.3 in the presence of LBP								IL-6 concentration above LOD produced by PBMC lots #D2.1, #D2.2, and #D2.3 in the absence of LBP								Statistical analysis
																Parallel line analysis
																	common	LBP(+)	LBP(-)
PBMC lot	Well No.	Endotoxin conentration (EU/mL)	IL-6 concenration (pg/mL)					PBMC lot	Well No.	Endotoxin conentration (EU/mL)	IL-6 concenration (pg/mL)					Slope	1.60065	1.54499	1.68722
					Linear regression								Linear regression			Mean x (log10 endotoxin)		-1.64537	0.0895184
					Statistical results								Statistical results			Mean y (log10 IL-6)		1.61074	1.84843
#D2.1	Well 1	0.008	4.30055		Slope	1.54499		#D2.1	Well 1	0.512	8.86912		Slope	1.68722		Intercept with each slope		4.1528	1.6974
#D2.1	Well 2	0.008	7.11294		Intercept	4.1528		#D2.1	Well 2	0.512	10.2864		Intercept	1.6974		Intercept with common slope		4.2444	1.70515
#D2.1	Well 3	0.008	12.5055		R	0.892108		#D2.1	Well 3	0.512	8.47258		R	0.85268		Num of data	82	44	38
#D2.1	Well 4	0.008	7.80057		R2	0.795857		#D2.1	Well 1	1.024	18.8983		R2	0.727064					difference
#D2.1	Well 1	0.016	13.223					#D2.1	Well 2	1.024	23.2717					Residual sum of squares	6.51613	6.47667	0.0394609
#D2.1	Well 2	0.016	13.3417					#D2.1	Well 3	1.024	15.6651					Degree of freedom	81	80	1
#D2.1	Well 3	0.016	12.5055					#D2.1	Well 4	1.024	22.4331					Statistics F	0.487422
#D2.1	Well 1	0.032	42.4386					#D2.1	Well 1	2.048	67.4415					p-value (F-test)	0.987971	>0.05
#D2.1	Well 2	0.032	44.695					#D2.1	Well 2	2.048	81.3358
#D2.1	Well 3	0.032	47.1252					#D2.1	Well 3	2.048	63.697					Distance between two lines	-1.58638
#D2.1	Well 1	0.064	184.509					#D2.1	Well 4	2.048	79.1367					Titer ratio	38.5818	fold
#D2.1	Well 2	0.064	201.971					#D2.1	Well 1	4.096	361.1								log10 endotoxin - average	log10 IL-6 - average
#D2.1	Well 3	0.064	224.461					#D2.1	Well 2	4.096	312.47					Label	log10 endotoxin	log10 IL-6
#D2.1	Well 4	0.064	199.609					#D2.1	Well 3	4.096	396.239				P	LBP(+)	-2.09691	0.633524	-0.451545	-0.977212
#D2.2	Well 1	0.008	9.72358					#D2.1	Well 4	4.096	440.705				P	LBP(+)	-2.09691	0.852049	-0.451545	-0.758686
#D2.2	Well 2	0.008	11.0719					#D2.2	Well 1	0.512	20.7663				P	LBP(+)	-2.09691	1.0971	-0.451545	-0.513634
#D2.2	Well 3	0.008	13.2883					#D2.2	Well 2	0.512	24.1439				P	LBP(+)	-2.09691	0.892126	-0.451545	-0.718609
#D2.2	Well 4	0.008	12.8477					#D2.2	Well 3	0.512	22.6003				P	LBP(+)	-1.79588	1.12133	-0.150515	-0.489405
#D2.2	Well 1	0.016	13.2883					#D2.2	Well 4	0.512	24.2838				P	LBP(+)	-1.79588	1.12521	-0.150515	-0.485526
#D2.2	Well 2	0.016	12.7006					#D2.2	Well 1	1.024	80.872				P	LBP(+)	-1.79588	1.0971	-0.150515	-0.513634
#D2.2	Well 3	0.016	14.1658					#D2.2	Well 2	1.024	78.7239				P	LBP(+)	-1.49485	1.62776	0.150515	0.017025
#D2.2	Well 4	0.016	12.5533					#D2.2	Well 3	1.024	74.9665				P	LBP(+)	-1.49485	1.65026	0.150515	0.0395237
#D2.2	Well 1	0.032	21.3318					#D2.2	Well 4	1.024	67.5896				P	LBP(+)	-1.49485	1.67325	0.150515	0.0625172
#D2.2	Well 2	0.032	24.5636					#D2.2	Well 1	2.048	614.714				P	LBP(+)	-1.19382	2.26602	0.451545	0.655282
#D2.2	Well 3	0.032	29.1515					#D2.2	Well 2	2.048	656.375				P	LBP(+)	-1.19382	2.30529	0.451545	0.694553
#D2.2	Well 4	0.032	32.3222					#D2.2	Well 3	2.048	850.594				P	LBP(+)	-1.19382	2.35114	0.451545	0.740406
#D2.2	Well 1	0.064	114.381					#D2.2	Well 4	2.048	593.779				P	LBP(+)	-1.19382	2.30018	0.451545	0.689445
#D2.2	Well 2	0.064	136.752					#D2.3	Well 1	0.512	18.0694				P	LBP(+)	-2.09691	0.987826	-0.451545	-0.622909
#D2.2	Well 3	0.064	183.131					#D2.3	Well 2	0.512	26.1689				P	LBP(+)	-2.09691	1.04422	-0.451545	-0.566515
#D2.3	Well 1	0.008	15.9336					#D2.3	Well 3	0.512	17.2523				P	LBP(+)	-2.09691	1.12347	-0.451545	-0.487266
#D2.3	Well 2	0.008	15.9336					#D2.3	Well 1	1.024	54.7277				P	LBP(+)	-2.09691	1.10883	-0.451545	-0.501909
#D2.3	Well 3	0.008	15.4352					#D2.3	Well 2	1.024	91.9087				P	LBP(+)	-1.79588	1.12347	-0.150515	-0.487266
#D2.3	Well 1	0.016	43.9952					#D2.3	Well 3	1.024	33.8297				P	LBP(+)	-1.79588	1.10382	-0.150515	-0.506912
#D2.3	Well 2	0.016	28.4897					#D2.3	Well 4	1.024	47.8331				P	LBP(+)	-1.79588	1.15124	-0.150515	-0.459495
#D2.3	Well 3	0.016	33.224					#D2.3	Well 1	2.048	218.163				P	LBP(+)	-1.79588	1.09876	-0.150515	-0.511978
#D2.3	Well 4	0.016	36.9936					#D2.3	Well 2	2.048	207.652				P	LBP(+)	-1.49485	1.32903	0.150515	-0.281708
#D2.3	Well 1	0.032	124.909					#D2.3	Well 3	2.048	208.336				P	LBP(+)	-1.49485	1.39029	0.150515	-0.220443
#D2.3	Well 2	0.032	87.2242					#D2.3	Well 4	2.048	235.814				P	LBP(+)	-1.49485	1.46466	0.150515	-0.146075
#D2.3	Well 3	0.032	103.982												P	LBP(+)	-1.49485	1.5095	0.150515	-0.101235
#D2.3	Well 4	0.032	103.687												P	LBP(+)	-1.19382	2.05835	0.451545	0.447619
#D2.3	Well 1	0.064	624.201												P	LBP(+)	-1.19382	2.13593	0.451545	0.525197
#D2.3	Well 2	0.064	605.342												P	LBP(+)	-1.19382	2.26276	0.451545	0.652026
#D2.3	Well 3	0.064	628.83												P	LBP(+)	-2.09691	1.20231	-0.451545	-0.408422
#D2.3	Well 4	0.064	577.129												P	LBP(+)	-2.09691	1.20231	-0.451545	-0.408422
															P	LBP(+)	-2.09691	1.18851	-0.451545	-0.422223
															P	LBP(+)	-1.79588	1.64341	-0.150515	0.0326699
															P	LBP(+)	-1.79588	1.45469	-0.150515	-0.156048
															P	LBP(+)	-1.79588	1.52145	-0.150515	-0.0892836
															P	LBP(+)	-1.79588	1.56813	-0.150515	-0.0426089
															P	LBP(+)	-1.49485	2.0966	0.150515	0.48586
															P	LBP(+)	-1.49485	1.94064	0.150515	0.329901
															P	LBP(+)	-1.49485	2.01696	0.150515	0.406224
															P	LBP(+)	-1.49485	2.01572	0.150515	0.404987
															P	LBP(+)	-1.19382	2.79532	0.451545	1.18459
															P	LBP(+)	-1.19382	2.782	0.451545	1.17127
															P	LBP(+)	-1.19382	2.79853	0.451545	1.1878
															P	LBP(+)	-1.19382	2.76127	0.451545	1.15054
															M	LBP(−)	-0.29073	0.94788	-0.380248	-0.900554
															M	LBP(−)	-0.29073	1.01226	-0.380248	-0.836172
															M	LBP(−)	-0.29073	0.928015	-0.380248	-0.920419
															M	LBP(−)	0.0103	1.27642	-0.0792184	-0.572013
															M	LBP(−)	0.0103	1.36683	-0.0792184	-0.481607
															M	LBP(−)	0.0103	1.19493	-0.0792184	-0.653502
															M	LBP(−)	0.0103	1.35089	-0.0792184	-0.497545
															M	LBP(−)	0.31133	1.82893	0.221812	-0.0195073
															M	LBP(−)	0.31133	1.91028	0.221812	0.0618471
															M	LBP(−)	0.31133	1.80412	0.221812	-0.0443158
															M	LBP(−)	0.31133	1.89838	0.221812	0.0499431
															M	LBP(−)	0.61236	2.55763	0.522842	0.709193
															M	LBP(−)	0.61236	2.49481	0.522842	0.646374
															M	LBP(−)	0.61236	2.59796	0.522842	0.749522
															M	LBP(−)	0.61236	2.64415	0.522842	0.795713
															M	LBP(−)	-0.29073	1.31736	-0.380248	-0.531076
															M	LBP(−)	-0.29073	1.38281	-0.380248	-0.465628
															M	LBP(−)	-0.29073	1.35411	-0.380248	-0.494321
															M	LBP(−)	-0.29073	1.38532	-0.380248	-0.463117
															M	LBP(−)	0.0103	1.9078	-0.0792184	0.0593638
															M	LBP(−)	0.0103	1.89611	-0.0792184	0.0476719
															M	LBP(−)	0.0103	1.87487	-0.0792184	0.0264328
															M	LBP(−)	0.0103	1.82988	-0.0792184	-0.0185547
															M	LBP(−)	0.31133	2.78867	0.221812	0.940239
															M	LBP(−)	0.31133	2.81715	0.221812	0.968717
															M	LBP(−)	0.31133	2.92972	0.221812	1.08129
															M	LBP(−)	0.31133	2.77363	0.221812	0.925191
															M	LBP(−)	-0.29073	1.25694	-0.380248	-0.591491
															M	LBP(−)	-0.29073	1.41778	-0.380248	-0.43065
															M	LBP(−)	-0.29073	1.23685	-0.380248	-0.611588
															M	LBP(−)	0.0103	1.73821	-0.0792184	-0.110227
															M	LBP(−)	0.0103	1.96336	-0.0792184	0.114922
															M	LBP(−)	0.0103	1.5293	-0.0792184	-0.319136
															M	LBP(−)	0.0103	1.67973	-0.0792184	-0.168706
															M	LBP(−)	0.31133	2.33878	0.221812	0.490347
															M	LBP(−)	0.31133	2.31734	0.221812	0.468902
															M	LBP(−)	0.31133	2.31876	0.221812	0.470329
															M	LBP(−)	0.31133	2.37257	0.221812	0.524135

## Sheet: Fig 3
Data for Fig. 3
Mean IL-6 concentration produced by PBMC lots #D5.01–04, #D5.05–08, #D5.09–12, and #D5.13–16 in the presence of LBP
Endotoxin conentration (EU/mL)	Mean IL-6 concentration (pg/mL)
	PBMC lot
	#D5.01–04	#D5.05–08	#D5.09–12	#D5.13–16
0 (BLANK)	2.23363	2.00771	2.47217	3.37549
0.002	4.14016	2.80986	1.92882	3.89182
0.004	1.98909	9.19084	2.19268	1.89693
0.008	6.14914	2.97922	1.63069	2.68259
0.016	5.35443	8.02087	3.20886	2.96316
0.032	11.8148	15.9013	6.21518	4.78072
0.064	67.8813	84.9812	22.3559	12.1539
0.128	250.212	251.051	61.3415	31.1278
0.256	844.07	791.085	199.759	69.3105

## Sheet: Fig 4
Data for Fig. 4
																Statistical analysis
IL-6 concentration above LOD produced by PBMC lots #D2.1, #D2.2, and #D2.3 in the presence of LBP								IL-6 concentration above LOD produced by PBMC lots #D5.01–04, #D5.05–08, #D5.09–12, and #D5.13–16 in the absence of LBP								Parallel line analysis
																	common	LBP(+)	LBP(-)
																Slope	1.49384	1.54499	1.46928
PBMC lot	Well No.	Endotoxin conentration (EU/mL)	IL-6 concenration (pg/mL)					PBMC lot	Well No.	Endotoxin conentration (EU/mL)	IL-6 concenration (pg/mL)					Mean x (log10 endotoxin)		-1.64537	-1.11509
					Linear regression								Linear regression			Mean y (log10 IL-6)		1.61074	1.66981
					Statistical results								Statistical results			Intercept with each slope		4.1528	3.30818
#D2.1	Well 1	0.008	4.30055		Slope	1.54499		#D5.01–04	Well 1	0.016	4.10881		Slope	1.46928		Intercept with common slope		4.06864	3.33557
#D2.1	Well 2	0.008	7.11294		Intercept	4.1528		#D5.01–04	Well 2	0.016	4.92098		Intercept	3.30818		Num of data	109	44	65
#D2.1	Well 3	0.008	12.5055		R	0.892108		#D5.01–04	Well 3	0.016	7.20307		R	0.849786					difference
#D2.1	Well 4	0.008	7.80057		R2	0.795857		#D5.01–04	Well 4	0.016	5.18485		R2	0.722136		Residual sum of squares	11.6937	11.6744	0.0193025
#D2.1	Well 1	0.016	13.223					#D5.01–04	Well 1	0.032	14.1533					Degree of freedom	108	107	1
#D2.1	Well 2	0.016	13.3417					#D5.01–04	Well 2	0.032	13.3067					Statistics F	0.176914
#D2.1	Well 3	0.016	12.5055					#D5.01–04	Well 3	0.032	10.4675					p-value (F-test)	1	>0.05
#D2.1	Well 1	0.032	42.4386					#D5.01–04	Well 4	0.032	9.33153
#D2.1	Well 2	0.032	44.695					#D5.01–04	Well 1	0.064	70.0523					Distance between two lines	-0.490731
#D2.1	Well 3	0.032	47.1252					#D5.01–04	Well 2	0.064	69.7361					Titer ratio	3.0955	fold
#D2.1	Well 1	0.064	184.509					#D5.01–04	Well 3	0.064	63.8555								log10 endotoxin - average	log10 IL-6 - average
#D2.1	Well 2	0.064	201.971					#D5.01–04	Well 1	0.128	261.382					Label	log10 endotoxin	log10 IL-6
#D2.1	Well 3	0.064	224.461					#D5.01–04	Well 2	0.128	274.19					2-d-old PBMC	-2.09691	0.633524	-0.451545	-0.977212
#D2.1	Well 4	0.064	199.609					#D5.01–04	Well 3	0.128	257.258					2-d-old PBMC	-2.09691	0.852049	-0.451545	-0.758686
#D2.2	Well 1	0.008	9.72358					#D5.01–04	Well 4	0.128	208.016					2-d-old PBMC	-2.09691	1.0971	-0.451545	-0.513634
#D2.2	Well 2	0.008	11.0719					#D5.01–04	Well 1	0.256	813.497					2-d-old PBMC	-2.09691	0.892126	-0.451545	-0.718609
#D2.2	Well 3	0.008	13.2883					#D5.01–04	Well 2	0.256	863.624					2-d-old PBMC	-1.79588	1.12133	-0.150515	-0.489405
#D2.2	Well 4	0.008	12.8477					#D5.01–04	Well 4	0.256	855.088					2-d-old PBMC	-1.79588	1.12521	-0.150515	-0.485526
#D2.2	Well 1	0.016	13.2883					#D5.05–08	Well 1	0.016	8.97186					2-d-old PBMC	-1.79588	1.0971	-0.150515	-0.513634
#D2.2	Well 2	0.016	12.7006					#D5.05–08	Well 2	0.016	10.3535					2-d-old PBMC	-1.49485	1.62776	0.150515	0.017025
#D2.2	Well 3	0.016	14.1658					#D5.05–08	Well 3	0.016	6.37905					2-d-old PBMC	-1.49485	1.65026	0.150515	0.0395237
#D2.2	Well 4	0.016	12.5533					#D5.05–08	Well 4	0.016	6.37905					2-d-old PBMC	-1.49485	1.67325	0.150515	0.0625172
#D2.2	Well 1	0.032	21.3318					#D5.05–08	Well 1	0.032	11.7172					2-d-old PBMC	-1.19382	2.26602	0.451545	0.655282
#D2.2	Well 2	0.032	24.5636					#D5.05–08	Well 2	0.032	15.9432					2-d-old PBMC	-1.19382	2.30529	0.451545	0.694553
#D2.2	Well 3	0.032	29.1515					#D5.05–08	Well 3	0.032	21.9877					2-d-old PBMC	-1.19382	2.35114	0.451545	0.740406
#D2.2	Well 4	0.032	32.3222					#D5.05–08	Well 4	0.032	13.9569					2-d-old PBMC	-1.19382	2.30018	0.451545	0.689445
#D2.2	Well 1	0.064	114.381					#D5.05–08	Well 1	0.064	109.158					2-d-old PBMC	-2.09691	0.987826	-0.451545	-0.622909
#D2.2	Well 2	0.064	136.752					#D5.05–08	Well 2	0.064	41.5999					2-d-old PBMC	-2.09691	1.04422	-0.451545	-0.566515
#D2.2	Well 3	0.064	183.131					#D5.05–08	Well 3	0.064	70.8457					2-d-old PBMC	-2.09691	1.12347	-0.451545	-0.487266
#D2.3	Well 1	0.008	15.9336					#D5.05–08	Well 4	0.064	118.322					2-d-old PBMC	-2.09691	1.10883	-0.451545	-0.501909
#D2.3	Well 2	0.008	15.9336					#D5.05–08	Well 1	0.128	287.074					2-d-old PBMC	-1.79588	1.12347	-0.150515	-0.487266
#D2.3	Well 3	0.008	15.4352					#D5.05–08	Well 2	0.128	207.823					2-d-old PBMC	-1.79588	1.10382	-0.150515	-0.506912
#D2.3	Well 1	0.016	43.9952					#D5.05–08	Well 3	0.128	365.076					2-d-old PBMC	-1.79588	1.15124	-0.150515	-0.459495
#D2.3	Well 2	0.016	28.4897					#D5.05–08	Well 4	0.128	144.23					2-d-old PBMC	-1.79588	1.09876	-0.150515	-0.511978
#D2.3	Well 3	0.016	33.224					#D5.05–08	Well 1	0.256	802.03					2-d-old PBMC	-1.49485	1.32903	0.150515	-0.281708
#D2.3	Well 4	0.016	36.9936					#D5.05–08	Well 2	0.256	781.383					2-d-old PBMC	-1.49485	1.39029	0.150515	-0.220443
#D2.3	Well 1	0.032	124.909					#D5.05–08	Well 3	0.256	763.838					2-d-old PBMC	-1.49485	1.46466	0.150515	-0.146075
#D2.3	Well 2	0.032	87.2242					#D5.05–08	Well 4	0.256	817.088					2-d-old PBMC	-1.49485	1.5095	0.150515	-0.101235
#D2.3	Well 3	0.032	103.982					#D5.09–12	Well 1	0.032	6.66984					2-d-old PBMC	-1.19382	2.05835	0.451545	0.447619
#D2.3	Well 4	0.032	103.687					#D5.09–12	Well 2	0.032	5.55509					2-d-old PBMC	-1.19382	2.13593	0.451545	0.525197
#D2.3	Well 1	0.064	624.201					#D5.09–12	Well 3	0.032	5.55509					2-d-old PBMC	-1.19382	2.26276	0.451545	0.652026
#D2.3	Well 2	0.064	605.342					#D5.09–12	Well 4	0.032	7.08071					2-d-old PBMC	-2.09691	1.20231	-0.451545	-0.408422
#D2.3	Well 3	0.064	628.83					#D5.09–12	Well 1	0.064	17.971					2-d-old PBMC	-2.09691	1.20231	-0.451545	-0.408422
#D2.3	Well 4	0.064	577.129					#D5.09–12	Well 2	0.064	10.5215					2-d-old PBMC	-2.09691	1.18851	-0.451545	-0.422223
								#D5.09–12	Well 3	0.064	28.6389					2-d-old PBMC	-1.79588	1.64341	-0.150515	0.0326699
								#D5.09–12	Well 4	0.064	32.2924					2-d-old PBMC	-1.79588	1.45469	-0.150515	-0.156048
								#D5.09–12	Well 1	0.128	61.3784					2-d-old PBMC	-1.79588	1.52145	-0.150515	-0.0892836
								#D5.09–12	Well 2	0.128	61.489					2-d-old PBMC	-1.79588	1.56813	-0.150515	-0.0426089
								#D5.09–12	Well 3	0.128	61.1572					2-d-old PBMC	-1.49485	2.0966	0.150515	0.48586
								#D5.09–12	Well 1	0.256	194.717					2-d-old PBMC	-1.49485	1.94064	0.150515	0.329901
								#D5.09–12	Well 2	0.256	184.888					2-d-old PBMC	-1.49485	2.01696	0.150515	0.406224
								#D5.09–12	Well 3	0.256	211.053					2-d-old PBMC	-1.49485	2.01572	0.150515	0.404987
								#D5.09–12	Well 4	0.256	208.379					2-d-old PBMC	-1.19382	2.79532	0.451545	1.18459
								#D5.13–16	Well 1	0.064	12.9851					2-d-old PBMC	-1.19382	2.782	0.451545	1.17127
								#D5.13–16	Well 2	0.064	14.0711					2-d-old PBMC	-1.19382	2.79853	0.451545	1.1878
								#D5.13–16	Well 3	0.064	12.3786					2-d-old PBMC	-1.19382	2.76127	0.451545	1.15054
								#D5.13–16	Well 4	0.064	9.18061					5-d-old PBMC	-1.79588	0.613716	-0.680791	-1.05609
								#D5.13–16	Well 1	0.128	24.5451					5-d-old PBMC	-1.79588	0.692051	-0.680791	-0.977759
								#D5.13–16	Well 2	0.128	32.8187					5-d-old PBMC	-1.79588	0.857518	-0.680791	-0.812292
								#D5.13–16	Well 3	0.128	24.6609					5-d-old PBMC	-1.79588	0.714736	-0.680791	-0.955074
								#D5.13–16	Well 4	0.128	42.4865					5-d-old PBMC	-1.49485	1.15086	-0.379761	-0.518953
								#D5.13–16	Well 1	0.256	90.6225					5-d-old PBMC	-1.49485	1.12407	-0.379761	-0.545739
								#D5.13–16	Well 2	0.256	76.9129					5-d-old PBMC	-1.49485	1.01984	-0.379761	-0.649965
								#D5.13–16	Well 3	0.256	51.2307					5-d-old PBMC	-1.49485	0.969953	-0.379761	-0.699857
								#D5.13–16	Well 4	0.256	58.4759					5-d-old PBMC	-1.19382	1.84542	-0.0787309	0.175612
																5-d-old PBMC	-1.19382	1.84346	-0.0787309	0.173648
																5-d-old PBMC	-1.19382	1.8052	-0.0787309	0.135388
																5-d-old PBMC	-0.89279	2.41728	0.222299	0.747465
																5-d-old PBMC	-0.89279	2.43805	0.222299	0.768242
																5-d-old PBMC	-0.89279	2.41037	0.222299	0.74056
																5-d-old PBMC	-0.89279	2.3181	0.222299	0.648288
																5-d-old PBMC	-0.59176	2.91036	0.523329	1.24055
																5-d-old PBMC	-0.59176	2.93632	0.523329	1.26651
																5-d-old PBMC	-0.59176	2.93201	0.523329	1.2622
																5-d-old PBMC	-1.79588	0.952882	-0.680791	-0.716927
																5-d-old PBMC	-1.79588	1.01509	-0.680791	-0.654721
																5-d-old PBMC	-1.79588	0.804756	-0.680791	-0.865054
																5-d-old PBMC	-1.79588	0.804756	-0.680791	-0.865054
																5-d-old PBMC	-1.49485	1.06882	-0.379761	-0.600985
																5-d-old PBMC	-1.49485	1.20257	-0.379761	-0.467235
																5-d-old PBMC	-1.49485	1.34218	-0.379761	-0.327629
																5-d-old PBMC	-1.49485	1.14479	-0.379761	-0.525021
																5-d-old PBMC	-1.19382	2.03805	-0.0787309	0.368244
																5-d-old PBMC	-1.19382	1.61909	-0.0787309	-0.0507171
																5-d-old PBMC	-1.19382	1.85031	-0.0787309	0.180504
																5-d-old PBMC	-1.19382	2.07306	-0.0787309	0.403255
																5-d-old PBMC	-0.89279	2.45799	0.222299	0.788183
																5-d-old PBMC	-0.89279	2.31769	0.222299	0.647883
																5-d-old PBMC	-0.89279	2.56238	0.222299	0.892573
																5-d-old PBMC	-0.89279	2.15906	0.222299	0.489247
																5-d-old PBMC	-0.59176	2.90419	0.523329	1.23438
																5-d-old PBMC	-0.59176	2.89286	0.523329	1.22305
																5-d-old PBMC	-0.59176	2.883	0.523329	1.21319
																5-d-old PBMC	-0.59176	2.91227	0.523329	1.24246
																5-d-old PBMC	-1.49485	0.824116	-0.379761	-0.845694
																5-d-old PBMC	-1.49485	0.744691	-0.379761	-0.925119
																5-d-old PBMC	-1.49485	0.744691	-0.379761	-0.925119
																5-d-old PBMC	-1.49485	0.850077	-0.379761	-0.819733
																5-d-old PBMC	-1.19382	1.25457	-0.0787309	-0.415237
																5-d-old PBMC	-1.19382	1.02208	-0.0787309	-0.647733
																5-d-old PBMC	-1.19382	1.45696	-0.0787309	-0.212854
																5-d-old PBMC	-1.19382	1.5091	-0.0787309	-0.16071
																5-d-old PBMC	-0.89279	1.78802	0.222299	0.118206
																5-d-old PBMC	-0.89279	1.7888	0.222299	0.118987
																5-d-old PBMC	-0.89279	1.78645	0.222299	0.116638
																5-d-old PBMC	-0.59176	2.2894	0.523329	0.619593
																5-d-old PBMC	-0.59176	2.26691	0.523329	0.597099
																5-d-old PBMC	-0.59176	2.32439	0.523329	0.654583
																5-d-old PBMC	-0.59176	2.31885	0.523329	0.649044
																5-d-old PBMC	-1.19382	1.11345	-0.0787309	-0.556364
																5-d-old PBMC	-1.19382	1.14833	-0.0787309	-0.521481
																5-d-old PBMC	-1.19382	1.09267	-0.0787309	-0.577138
																5-d-old PBMC	-1.19382	0.962871	-0.0787309	-0.706939
																5-d-old PBMC	-0.89279	1.38996	0.222299	-0.279846
																5-d-old PBMC	-0.89279	1.51612	0.222299	-0.153688
																5-d-old PBMC	-0.89279	1.39201	0.222299	-0.277802
																5-d-old PBMC	-0.89279	1.62825	0.222299	-0.0415585
																5-d-old PBMC	-0.59176	1.95724	0.523329	0.287426
																5-d-old PBMC	-0.59176	1.886	0.523329	0.216189
																5-d-old PBMC	-0.59176	1.70953	0.523329	0.0397201
																5-d-old PBMC	-0.59176	1.76698	0.523329	0.0971672

## Sheet: Fig 5
Data for Fig. 5
Equivalent endotoxin unit of HKSA				Evaluated equivalent endotoxin unit of PANSORBIN cells				Data of PANSORBIN cells (S8 Fig)						Data of homemade HKSA (S8 Fig)
Statistics	PANSORBIN cells	Homemade HKSA		PBMC lot	10^(-6) xEE/cell			PBMC lot	HKSA concentration (cels/mL)	EE/mL	Equivalent Endotoxin (10^[-6] xEE/cell)	Mean value		PBMC lot	HKSA concentration (cels/mL)	EE/mL	Equivalent Endotoxin (10^[-6] xEE/cell)	Mean value
Average	0.43867	0.17825		#D2.5	0.312065
Standard deviation (SD)	0.178365	0.0471878		#D2.6	0.361288
Coefficient of variation (CV)	0.406604	0.264729		#D2.7	0.642658			#D2.5	10000	0.00419977	0.419977	0.384208		#D2.5	12008	0.00281245	0.234215	0.25358
								#D2.5	10000	0.00342019	0.342019			#D2.5	12008	0.00165479	0.137807
				Evaluated equivalent endotoxin unit of homemade HKSA				#D2.5	10000	0.00412574	0.412574			#D2.5	12008	0.00466772	0.388717
				PBMC lot	10^(-6) xEE/cell			#D2.5	10000	0.00362261	0.362261			#D2.5	38000	0.00257752	0.0678295	0.0782448
				#D2.5	0.118569			#D2.5	31600	0.00899842	0.28476	0.287601		#D2.5	38000	0.00415561	0.109358
				#D2.6	0.229405			#D2.5	31600	0.0100881	0.319244			#D2.5	38000	0.00135568	0.0356757
				#D2.7	0.197761			#D2.5	31600	0.00857642	0.271406			#D2.5	38000	0.0038044	0.100116
				#D2.8	0.167263			#D2.5	31600	0.00868987	0.274996			#D2.5	120080	0.00821246	0.0683916	0.0791201
								#D2.5	100000	0.0267167	0.267167	0.264385		#D2.5	120080	0.00915948	0.0762781
								#D2.5	100000	0.0245148	0.245148			#D2.5	120080	0.00967064	0.080535
								#D2.5	100000	0.0297126	0.297126			#D2.5	120080	0.0109604	0.0912756
								#D2.5	100000	0.02481	0.2481			#D2.5	380000	0.0232012	0.0610557	0.0633303
								#D2.6	31600	0.0165568	0.523949	0.431588		#D2.5	380000	0.0238836	0.0628517
								#D2.6	31600	0.0113115	0.357959			#D2.5	380000	0.022155	0.0583026
								#D2.6	31600	0.0120363	0.380894			#D2.5	380000	0.0270223	0.0711113
								#D2.6	31600	0.0146481	0.463548			#D2.6	38000	0.0108634	0.285879	0.33673
								#D2.6	100000	0.0287309	0.287309	0.290988		#D2.6	38000	0.0129226	0.340067
								#D2.6	100000	0.0305436	0.305436			#D2.6	38000	0.0161218	0.424258
								#D2.6	100000	0.0280219	0.280219			#D2.6	38000	0.0112752	0.296717
								#D2.7	31600	0.0247875	0.784415	0.784516		#D2.6	120080	0.0232859	0.19392	0.185396
								#D2.7	31600	0.0240351	0.760605			#D2.6	120080	0.0210983	0.175702
								#D2.7	31600	0.0246239	0.779236			#D2.6	120080	0.0194113	0.161653
								#D2.7	31600	0.0257163	0.813807			#D2.6	120080	0.0252541	0.21031
								#D2.7	100000	0.0468761	0.468761	0.500801		#D2.6	380000	0.0611728	0.160981	0.166088
								#D2.7	100000	0.0497297	0.497297			#D2.6	380000	0.0612282	0.161127
								#D2.7	100000	0.0520112	0.520112			#D2.6	380000	0.0662794	0.17442
								#D2.7	100000	0.0517034	0.517034			#D2.6	380000	0.0637734	0.167825
														#D2.7	120080	0.0278786	0.232167	0.252177
														#D2.7	120080	0.0258575	0.215335
														#D2.7	120080	0.0310599	0.25866
														#D2.7	120080	0.0363299	0.302547
														#D2.7	380000	0.0516001	0.13579	0.143345
														#D2.7	380000	0.0559412	0.147214
														#D2.7	380000	0.0529305	0.139291
														#D2.7	380000	0.0574122	0.151085
														#D2.8	44729.3	0.0122312	0.27345	0.278682
														#D2.8	44729.3	0.0122312	0.27345
														#D2.8	44729.3	0.0129334	0.289147
														#D2.8	89458.6	0.0201107	0.224805	0.224805
														#D2.8	89458.6	0.0201107	0.224805
														#D2.8	89458.6	0.0201107	0.224805
														#D2.8	178917	0.0266995	0.149228	0.147407
														#D2.8	178917	0.0262107	0.146496
														#D2.8	178917	0.0262107	0.146496
														#D2.8	357835	0.0386527	0.108018	0.105127
														#D2.8	357835	0.0378722	0.105837
														#D2.8	357835	0.0376451	0.105203
														#D2.8	357835	0.0363017	0.101448
														#D2.8	715669	0.0628377	0.0878028	0.0802963
														#D2.8	715669	0.0547508	0.0765029
														#D2.8	715669	0.0574461	0.0802691
														#D2.8	715669	0.0548278	0.0766105

## Sheet: Table 1
Data for Table 1
Table 1. Coefficients of variation for monocyte-activation test assays.
LPS	PBMC Lot	#D2.1	#D2.2	#D2.3	#D2.4	#D2.5	#D2.6	#D2.7	#D2.8	#D5.01-04	#D5.05-08	#D5.09-12	#D5.12-16
(EU/mL)															Data count
0.002		-	-	-	-	0.236932	-	0.0526686	-	-	-	-	-		75
0.004		-	-	-	-	0.164442	-	0.132789	-	-	-	-	-
0.008		0.429453	0.140363	0.0182499	-	0.166987	0.200273	0.17191	0.134162	-	-	-	-
0.016		0.0347379	0.0555268	0.183523	-	0.125738	0.151712	0.189576	0.17817	0.245544	0.2466	-	-		2-d-old PBMC			2-d-old PBMC
0.032		0.0523728	0.181136	0.14711	0.0469919	0.0466809	0.100615	0.200105	0.10469	0.193478	0.277311	0.125571	-		data count			data count
0.064		0.0813158	0.242249	0.0385568	0.114531	-	-	0.0421408	0.0822637	0.0514135	0.417578	0.445433	0.172965		59			17
0.128		0.0537657	0.0676833	-	0.0777727	-	-	-	-	0.116058	0.381913	0.0027537	0.273247		CV of < 20%			CV of < 20%
0.256		-	-	-	-	-	-	-	-	0.031773	0.0294877	0.0612043	0.25759		51	0.864407		9	0.529412
Homemade	PBMC Lot	#D2.1	#D2.2	#D2.3	#D2.4	#D2.5	#D2.6	#D2.7	#D2.8	#D5.01-04	#D5.05-08	#D5.09-12	#D5.12-16		CV of >= 20%			CV of >= 20%
HKSA															8			8
(cells/mL)
1.2x104		-	-	-	-	0.299515	-	-	-	-	-	-	-		CV of < 30%			CV of < 30%
3.8x104		-	-	-	-	0.173502	0.201717	-	-	-	-	-	-		57	0.966102		14	0.823529
4.5x104		-	-	-	-	-	-	-	0.0466208	-	-	-	-		CV of >= 20%			CV of >= 20%
8.9x104		-	-	-	-	-	-	-	0	-	-	-	-		2			3
1.2x105		-	-	-	-	0.189746	0.152131	0.391168	-	-	-	-	-
1.8x105		-	-	-	-	-	-	-	0.0211761	-	-	-	-
3.6x105		-	-	-	-	-	-	-	0.0514849	-	-	-	-
3.8x105		-	-	-	-	0.173472	0.0544831	0.139737	-	-	-	-	-
7.2x105		-	-	-	-	-	-	-	0.120537	-	-	-	-
1.4x106		-	-	-	-	-	-	-	0.122755	-	-	-	-
2.9x106		-	-	-	-	-	-	-	0.0255416	-	-	-	-
PANSORBIN	PBMC Lot	#D2.1	#D2.2	#D2.3	#D2.4	#D2.5	#D2.6	#D2.7	#D2.8	#D5.01-04	#D5.05-08	#D5.09-12	#D5.12-16
cells
(cells/mL)
1.0x104		-	-	-	-	0.0651176	-	-	-	-	-	-	-
3.2x104		-	-	-	-	0.119547	0.193809	0.0624343	-	-	-	-	-
1.0x105		-	-	-	-	0.180222	0.0632495	0.130617	-	-	-	-	-
3.2x105		-	-	-	-	-	0.14347	-	-	-	-	-	-
LPS, lipopolysaccharide; HKSA, heat-killed Staphylococcus aureus; PBMC, peripheral blood mononuclear cells.
- not determined.

## Sheet: S1 Fig
Data for S1 Fig
S1 Fig A and Table 1: IL-6 concentration produced by PBMC lot #D2.1 in the presence of LBP												Raw Data, Standard curve						Raw Data of ELISA Plate						Outlier						IL-6 Concentration
Endotoxin conentration (EU/mL)	IL-6 concentration (pg/mL)					Standard deviation (SD)	Coefficient of variation (CV)	Statistics for Welch's t-test				IL-6 Standard	Raw ELISA data, ΔOD (OD 450 nm − OD 630 nm)		Calculated IL-6 (pg/mL)			Endotoxin conentration (EU/mL)	Raw ELISA data, ΔOD (OD 450 nm − OD 630 nm)					Endotoxin conentration (EU/mL)	Outlier calculation					Endotoxin conentration (EU/mL)	Calculated IL-6 (pg/mL)
								T value	Degree of freedom	p-value
	Well 1	Well 2	Well 3	Well 4	Mean								Well 1	Well 2	Well 1	Well 2			Well 1	Well 2	Well 3	Well 4			Well 1	Well 2	Well 3	Well 4			Well 1	Well 2	Well 3	Well 4
0 (BLANK)	2.22863	2.41771	1.19605	1.19605	1.75961	0.655302	0.372413	-	-	-		200	4.577	4.472	205.122	191.189		0 (BLANK)	0.084	0.085	0.079	0.079		0 (BLANK)	0.702782	1.01513	0.858956	0.858956		0 (BLANK)	2.22863	2.41771	1.19605	1.19605
0.002	1.19605	1.83602	0.0660544	2.03498	1.28328	0.886908	0.691128	-	-	-		100	3.451	3.298	106.468	98.2896		0.002	0.079	0.082	0.075	0.083		0.002	0.208683	0.626048	1.32166	0.904291		0.002	1.19605	1.83602	0.0660544	2.03498
0.004	2.22863	3.48058	1.41814	3.81433	2.73542	1.11226	0.406613	-	-	-		50	2.042	1.963	50.1085	47.8082		0.004	0.084	0.091	0.08	0.093		0.004	0.495434	0.660578	1.15601	0.990867		0.004	2.22863	3.48058	1.41814	3.81433
0.008	4.30055	7.11294	12.5055	7.80057	7.9299	3.40552	0.429453	3.55842	3.22186	0.0189314		25	1.02	1.075	23.7477	25.0301		0.008	0.096	0.115	0.157	0.12		0.008	1.01876	0.274281	1.37141	0.0783661		0.008	4.30055	7.11294	12.5055	7.80057
0.016	13.223	13.3417	12.5055	OL	13.0234	0.452406	0.0347379	-	-	-		12.5	0.557	0.581	13.1258	13.6788		0.016	0.163	0.164	0.157	0.11		0.016	0.560882	0.599563	0.328793	1.48924		0.016	13.223	13.3417	12.5055
0.032	42.4386	44.695	47.1252	OL	44.7529	2.34383	0.0523728	-	-	-		6.25	0.294	0.288	6.84478	6.69278		0.032	0.449	0.473	0.499	0.705		0.032	0.702397	0.498063	0.276702	1.47716		0.032	42.4386	44.695	47.1252
0.064	184.509	201.971	224.461	199.609	202.638	16.4776	0.0813158	-	-	-		3.125	0.182	0.175	3.85916	3.65764		0.064	1.904	2.055	2.239	2.035		0.064	1.1189	0.0235749	1.31113	0.168651		0.064	184.509	201.971	224.461	199.609
0.128	908.533	844.655	939.354	955.805	912.087	49.0389	0.0537657	-	-	-		0	0.053	0.051	ND	ND		0.128	4.721	4.619	4.766	4.789		0.128	0.0365072	1.39059	0.560883	0.866216		0.128	908.533	844.655	939.354	955.805
LOD Threshold IL-6 (pg/mL)												ND, not determined.						The number was colored red when the statictics over 1.462 (α<0.05)						The number was colored red when the statictics over 1.462 (α<0.05)
3.54039												Y = (A-D)/(1+(X/C)^B) + D
Bold means data which IL-6 concentration was above LOD.												4-Parameters	A	B	C	D		Threshold calculation	Mean	0.08175	Threshold (ΔOD)									Threshold calculation	Threshold (IL-6)
OL, removed data because of outlier.													0.0749	1.28241	88.1565	6.10134			SD	0.00320156	0.0913547										3.54039
S1 Fig B and Table 1: IL-6 concentration produced by PBMC lot #D2.2 in the presence of LBP												Raw Data, Standard curve						Raw Data of ELISA Plate						Outlier						IL-6 Concentration
Endotoxin conentration (EU/mL)	IL-6 concentration (pg/mL)					Standard deviation (SD)	Coefficient of variation (CV)	Statistics for Welch's t-test				IL-6 Standard	Raw ELISA data, ΔOD (OD 450 nm − OD 630 nm)		Calculated IL-6 (pg/mL)			Endotoxin conentration (EU/mL)	Raw ELISA data, ΔOD (OD 450 nm − OD 630 nm)					Endotoxin conentration (EU/mL)	Outlier calculation					Endotoxin conentration (EU/mL)	Calculated IL-6 (pg/mL)
								T value	Degree of freedom	p-value
	Well 1	Well 2	Well 3	Well 4	Mean								Well 1	Well 2	Well 1	Well 2			Well 1	Well 2	Well 3	Well 4			Well 1	Well 2	Well 3	Well 4			Well 1	Well 2	Well 3	Well 4
0 (BLANK)	8.05219	9.87417	8.05219	9.11907	8.7744	0.889098	0.101329	-	-	-		200	4.488	4.49	199.602	199.742		0 (BLANK)	0.091	0.103	0.091	0.098		0 (BLANK)	0.81164	1.23882	0.81164	0.384461		0 (BLANK)	8.05219	9.87417	8.05219	9.11907
0.002	7.89875	8.35826	9.11907	10.3247	8.9252	1.06008	0.118774	-	-	-		100	2.722	2.747	100.521	101.661		0.002	0.09	0.093	0.098	0.106		0.002	0.965107	0.53617	0.178723	1.32255		0.002	7.89875	8.35826	9.11907	10.3247
0.004	7.43677	11.3695	10.1748	22.6003	12.8953	6.67612	0.517717	-	-	-		50	1.39	1.479	46.8279	50.0617		0.004	0.087	0.113	0.105	0.191		0.004	0.804855	0.239281	0.413304	1.45744		0.004	7.43677	11.3695	10.1748	22.6003
0.008	9.72358	11.0719	13.2883	12.8477	11.7329	1.64686	0.140363	3.16154	4.61186	0.0170667		25	0.776	0.779	25.4389	25.5404		0.008	0.102	0.111	0.126	0.123		0.008	1.21725	0.405751	0.946753	0.676252		0.008	9.72358	11.0719	13.2883	12.8477
0.016	13.2883	12.7006	14.1658	12.5533	13.177	0.731676	0.0555268	-	-	-		12.5	0.402	0.43	12.8678	13.8098		0.016	0.126	0.122	0.132	0.121		0.016	0.150251	0.651086	1.35226	0.85142		0.016	13.2883	12.7006	14.1658	12.5533
0.032	21.3318	24.5636	29.1515	32.3222	26.8423	4.8621	0.181136	-	-	-		6.25	0.206	0.207	6.17586	6.2108		0.032	0.182	0.205	0.238	0.261		0.032	1.13011	0.472071	0.472071	1.13011		0.032	21.3318	24.5636	29.1515	32.3222
0.064	114.381	136.752	183.131	OL	144.755	35.0667	0.242249	-	-	-		3.125	0.114	0.114	2.8795	2.8795		0.064	0.869	1.032	1.361	3.681		0.064	0.66019	0.536036	0.285441	1.48167		0.064	114.381	136.752	183.131
0.128	838.015	771.418	883.211	OL	830.881	56.2368	0.0676833	-	-	-		0	0.037	0.034	ND	ND		0.128	4.627	4.39	4.779	3.175		0.128	0.526652	0.201821	0.734983	1.46346		0.128	838.015	771.418	883.211
LOD Threshold IL-6 (pg/mL)												ND, not determined.						The number was colored red when the statictics over 1.462 (α<0.05)						The number was colored red when the statictics over 1.462 (α<0.05)
11.4151												Y = (A-D)/(1+(X/C)^B) + D
Bold means data which IL-6 concentration was above LOD.												4-Parameters	A	B	C	D		Threshold calculation	Mean	0.09575	Threshold (ΔOD)									Threshold calculation	Threshold (IL-6)
OL, removed data because of outlier.													0.0431092	1.10173	271.376	10.723			SD	0.00585235	0.113307										11.4151
S1 Fig C and Table 1: IL-6 concentration produced by PBMC lot #D2.3 in the presence of LBP												Raw Data, Standard curve						Raw Data of ELISA Plate						Outlier						IL-6 Concentration
Endotoxin conentration (EU/mL)	IL-6 concentration (pg/mL)					Standard deviation (SD)	Coefficient of variation (CV)	Statistics for Welch's t-test				IL-6 Standard	Raw ELISA data, ΔOD (OD 450 nm − OD 630 nm)		Calculated IL-6 (pg/mL)			Endotoxin conentration (EU/mL)	Raw ELISA data, ΔOD (OD 450 nm − OD 630 nm)					Endotoxin conentration (EU/mL)	Outlier calculation					Endotoxin conentration (EU/mL)	Calculated IL-6 (pg/mL)
								T value	Degree of freedom	p-value
	Well 1	Well 2	Well 3	Well 4	Mean								Well 1	Well 2	Well 1	Well 2			Well 1	Well 2	Well 3	Well 4			Well 1	Well 2	Well 3	Well 4			Well 1	Well 2	Well 3	Well 4
0 (BLANK)	4.10046	6.84173	3.47714	6.46295	5.22057	1.67987	0.321779	-	-	-		200	3.201	3.846	164.808	240.364		0 (BLANK)	0.066	0.08	0.063	0.078		0 (BLANK)	0.676471	0.970588	1.02941	0.735294		0 (BLANK)	4.10046	6.84173	3.47714	6.46295
0.002	5.49941	11.7016	32.769	OL	16.6567	14.2941	0.858164	-	-	-		100	2.129	2.651	88.085	120.412		0.002	0.073	0.107	0.239	1.234		0.002	0.616584	0.554971	0.315767	1.48732		0.002	5.49941	11.7016	32.769
0.004	9.94683	9.23185	8.50813	OL	9.22893	0.719352	0.0779453	-	-	-		50	1.103	1.426	40.4766	53.8471		0.004	0.097	0.093	0.089	1.115		0.004	0.492162	0.49999	0.507817	1.49997		0.004	9.94683	9.23185	8.50813
0.008	15.9336	15.9336	15.4352	OL	15.7675	0.287754	0.0182499	12.3182	3.23191	0.000576227		25	0.631	0.764	22.5742	27.4791		0.008	0.132	0.132	0.129	0.11		0.008	0.589911	0.589911	0.306754	1.48658		0.008	15.9336	15.9336	15.4352
0.016	43.9952	28.4897	33.224	36.9936	35.6756	6.54729	0.183523	-	-	-		12.5	0.351	0.431	12.3628	15.2874		0.016	0.314	0.211	0.242	0.267		0.016	1.27538	1.09155	0.379168	0.195329		0.016	43.9952	28.4897	33.224	36.9936
0.032	124.909	87.2242	103.982	103.687	104.951	15.4393	0.14711	-	-	-		6.25	0.232	0.212	7.92622	7.16091		0.032	0.864	0.61	0.724	0.722		0.032	1.2883	1.1537	0.0576852	0.0769136		0.032	124.909	87.2242	103.982	103.687
0.064	624.201	605.342	628.83	577.129	608.876	23.4763	0.0385568	-	-	-		3.125	0.118	0.114	3.39679	3.22657		0.064	3.105	3.051	3.118	2.967		0.064	0.652312	0.134835	0.841811	1.35929		0.064	624.201	605.342	628.83	577.129
0.128	OF	OF	OF	OF	OF	ND	ND	-	-	-		0	0.026	0.035	ND	ND		0.128	?????	?????	?????	4.91		0.128	ND	ND	ND	ND		0.128
LOD Threshold IL-6 (pg/mL)												ND, not determined.						The number was colored red when the statictics over 1.462 (α<0.05)						The number was colored red when the statictics over 1.462 (α<0.05)
9.99124												Y = (A-D)/(1+(X/C)^B) + D
Bold means data which IL-6 concentration was above LOD.												4-Parameters	A	B	C	D		Threshold calculation	Mean	0.07175	Threshold (ΔOD)									Threshold calculation	Threshold (IL-6)
OL, removed data because of outlier.													0.0489	1.17293	151.299	6.05226			SD	0.0085	0.09725										9.99124
OF, overflow data from platereader
ND, no data
S1 Fig D and Table 1: IL-6 concentration produced by PBMC lot #D2.4 in the presence of LBP												Raw Data, Standard curve						Raw Data of ELISA Plate						Outlier						IL-6 Concentration
Endotoxin conentration (EU/mL)	IL-6 concentration (pg/mL)					Standard deviation (SD)	Coefficient of variation (CV)	Statistics for Welch's t-test				IL-6 Standard	Raw ELISA data, ΔOD (OD 450 nm − OD 630 nm)		Calculated IL-6 (pg/mL)			Endotoxin conentration (EU/mL)	Raw ELISA data, ΔOD (OD 450 nm − OD 630 nm)					Endotoxin conentration (EU/mL)	Outlier calculation					Endotoxin conentration (EU/mL)	Calculated IL-6 (pg/mL)
								T value	Degree of freedom	p-value
	Well 1	Well 2	Well 3	Well 4	Mean								Well 1	Well 2	Well 1	Well 2			Well 1	Well 2	Well 3	Well 4			Well 1	Well 2	Well 3	Well 4			Well 1	Well 2	Well 3	Well 4
0 (BLANK)	4.34365	4.9203	5.10808	3.11335	4.37134	0.899526	0.205778	-	-	-		200	4.688	4.649	200.857	196.672		0 (BLANK)	0.063	0.066	0.067	0.057		0 (BLANK)	0.0555556	0.611111	0.833333	1.38889		0 (BLANK)	4.34365	4.9203	5.10808	3.11335
0.002	4.34365	7.06227	6.01914	3.11335	5.1346	1.75208	0.34123	-	-	-		100	3.282	3.283	101.682	101.729		0.002	0.063	0.078	0.072	0.057		0.002	0.482451	1.12572	0.482451	1.12572		0.002	4.34365	7.06227	6.01914	3.11335
0.004	4.9203	5.84032	2.67162	3.32727	4.18988	1.4499	0.346049	-	-	-		50	1.83	1.824	49.0816	48.9085		0.004	0.066	0.071	0.055	0.058		0.004	0.477767	1.16029	1.02379	0.614271		0.004	4.9203	5.84032	2.67162	3.32727
0.008	5.10808	4.34365	2.44256	3.53719	3.85787	1.1409	0.295732	-	-	-		25	0.921	0.886	24.8969	24.0163		0.008	0.067	0.063	0.054	0.059		0.008	1.12404	0.404656	1.21397	0.314733		0.008	5.10808	4.34365	2.44256	3.53719
0.016	8.06264	8.06264	5.29386	5.47777	6.72423	1.54729	0.230106	-	-	-		12.5	0.468	0.461	13.4137	13.2309		0.016	0.084	0.084	0.068	0.069		0.016	0.865126	0.865126	0.92094	0.809311		0.016	8.06264	8.06264	5.29386	5.47777
0.032	12.0652	13.2197	11.9188	12.5016	12.4263	0.583937	0.0469919	15.0218	5.14715	1.18376e-05		6.25	0.232	0.227	6.94491	6.79694		0.032	0.11	0.118	0.109	0.113		0.032	0.61859	1.3609	0.866025	0.123718		0.032	12.0652	13.2197	11.9188	12.5016
0.064	39.9007	32.5342	35.9199	42.2966	37.6629	4.31356	0.114531	-	-	-		3.125	0.173	0.142	5.14392	4.13372		0.064	0.339	0.273	0.303	0.361		0.064	0.514344	1.18299	0.411476	1.08012		0.064	39.9007	32.5342	35.9199	42.2966
0.128	112.727	110.698	100.494	121.594	111.378	8.66219	0.0777727	-	-	-		0	0.036	0.042	ND	ND		0.128	1.051	1.031	0.93	1.138		0.128	0.158074	0.0761098	1.25874	1.17677		0.128	112.727	110.698	100.494	121.594
LOD Threshold IL-6 (pg/mL)												ND, not determined.						The number was colored red when the statictics over 1.462 (α<0.05)						The number was colored red when the statictics over 1.462 (α<0.05)
6.84882												Y = (A-D)/(1+(X/C)^B) + D
Bold means data which IL-6 concentration was above LOD.												4-Parameters	A	B	C	D		Threshold calculation	Mean	0.06325	Threshold (ΔOD)									Threshold calculation	Threshold (IL-6)
													0.0459	1.30034	106.701	6.72734			SD	0.0045	0.07675										6.84882

## Sheet: S2 Fig
Data for S2 Fig
S2 Fig A: IL-6 concentration produced by PBMC lot #D2.1 in the absence of LBP												Raw Data, Standard curve						Raw Data of ELISA Plate						Outlier						IL-6 Concentration
Endotoxin conentration (EU/mL)	IL-6 concentration (pg/mL)					Standard deviation (SD)	Coefficient of variation (CV)	Statistics for Welch's t-test				IL-6 Standard	Raw ELISA data, ΔOD (OD 450 nm − OD 630 nm)		Calculated IL-6 (pg/mL)			Endotoxin conentration (EU/mL)	Raw ELISA data, ΔOD (OD 450 nm − OD 630 nm)					Endotoxin conentration (EU/mL)	Outlier calculation					Endotoxin conentration (EU/mL)	Calculated IL-6 (pg/mL)
								T value	Degree of freedom	p-value
	Well 1	Well 2	Well 3	Well 4	Mean								Well 1	Well 2	Well 1	Well 2			Well 1	Well 2	Well 3	Well 4			Well 1	Well 2	Well 3	Well 4			Well 1	Well 2	Well 3	Well 4
0 (BLANK)	1.41814	4.30055	0.709677	3.9782	2.60164	1.80383	0.693342	-	-	-		200	4.577	4.472	205.122	191.189		0 (BLANK)	0.08	0.096	0.077	0.094		0 (BLANK)	0.700256	0.95961	1.01148	0.752127		0 (BLANK)	1.41814	4.30055	0.709677	3.9782
0.064	4.9265	2.22863	1.41814	OL	2.85776	1.83684	0.642756	-	-	-		100	3.451	3.298	106.468	98.2896		0.002	0.1	0.084	0.08	0.205		0.002	0.291707	0.562275	0.629917	1.4839		0.002	4.9265	2.22863	1.41814
0.128	4.61642	3.81433	1.41814	7.80057	4.41237	2.63594	0.597399	-	-	-		50	2.042	1.963	50.1085	47.8082		0.004	0.098	0.093	0.08	0.12		0.004	0.0150053	0.2851	1.06537	1.33547		0.004	4.61642	3.81433	1.41814	7.80057
0.256	6.26356	5.67989	3.31039	8.33932	5.89829	2.06858	0.350708	-	-	-		25	1.02	1.075	23.7477	25.0301		0.008	0.109	0.105	0.09	0.124		0.008	0.143101	0.143101	1.21636	1.21636		0.008	6.26356	5.67989	3.31039	8.33932
0.512	8.86912	10.2864	8.47258	OL	9.20936	0.953569	0.103543	6.25335	4.67795	0.00166737		12.5	0.557	0.581	13.1258	13.6788		0.016	0.128	0.139	0.125	0.187		0.016	0.581547	0.199636	0.685705	1.46689		0.016	8.86912	10.2864	8.47258
1.024	18.8983	23.2717	15.6651	22.4331	20.067	3.49338	0.174086	-	-	-		6.25	0.294	0.288	6.84478	6.69278		0.032	0.213	0.254	0.184	0.246		0.032	0.349703	0.924771	1.25116	0.676093		0.032	18.8983	23.2717	15.6651	22.4331
2.048	67.4415	81.3358	63.697	79.1367	72.9027	8.65157	0.118673	-	-	-		3.125	0.182	0.175	3.85916	3.65764		0.064	0.72	0.872	0.679	0.848		0.064	0.631122	0.97441	1.06419	0.720905		0.064	67.4415	81.3358	63.697	79.1367
4.096	361.1	312.47	396.239	440.705	377.629	54.2946	0.143778	-	-	-		0	0.053	0.051	ND	ND		0.128	3.134	2.855	3.313	3.516		0.128	0.251399	1.24629	0.386904	1.11079		0.128	361.1	312.47	396.239	440.705
LOD Threshold IL-6 (pg/mL)												ND, not determined.						The number was colored red when the statictics over 1.462 (α<0.05)						The number was colored red when the statictics over 1.462 (α<0.05)
7.2058												Y = (A-D)/(1+(X/C)^B) + D
Bold means data which IL-6 concentration was above LOD.												4-Parameters	A	B	C	D		Threshold calculation	Mean	0.08675	Threshold (ΔOD)									Threshold calculation	Threshold (IL-6)
OL, removed data because of outlier.													0.0749	1.28241	88.1565	6.10134			SD	0.00963933	0.115668										7.2058
S2 Fig B: IL-6 concentration produced by PBMC lot #D2.2 in the absence of LBP												Raw Data, Standard curve						Raw Data of ELISA Plate						Outlier						IL-6 Concentration
Endotoxin conentration (EU/mL)	IL-6 concentration (pg/mL)					Standard deviation (SD)	Coefficient of variation (CV)	Statistics for Welch's t-test				IL-6 Standard	Raw ELISA data, ΔOD (OD 450 nm − OD 630 nm)		Calculated IL-6 (pg/mL)			Endotoxin conentration (EU/mL)	Raw ELISA data, ΔOD (OD 450 nm − OD 630 nm)					Endotoxin conentration (EU/mL)	Outlier calculation					Endotoxin conentration (EU/mL)	Calculated IL-6 (pg/mL)
								T value	Degree of freedom	p-value
	Well 1	Well 2	Well 3	Well 4	Mean								Well 1	Well 2	Well 1	Well 2			Well 1	Well 2	Well 3	Well 4			Well 1	Well 2	Well 3	Well 4			Well 1	Well 2	Well 3	Well 4
0 (BLANK)	8.20535	8.96738	10.4745	14.0199	10.4168	2.58048	0.247724	-	-	-		200	4.488	4.49	199.602	199.742		0 (BLANK)	0.092	0.097	0.107	0.131		0 (BLANK)	0.851237	0.562682	0.0144277	1.39949		0 (BLANK)	8.20535	8.96738	10.4745	14.0199
0.064	10.1748	10.4745	8.35826	12.5533	10.3902	1.71866	0.165411	-	-	-		100	2.722	2.747	100.521	101.661		0.002	0.105	0.107	0.093	0.121		0.002	0.130723	0.0435745	1.17651	1.26366		0.002	10.1748	10.4745	8.35826	12.5533
0.128	10.6241	11.9627	11.8146	13.5813	11.9957	1.21508	0.101293	-	-	-		50	1.39	1.479	46.8279	50.0617		0.004	0.108	0.117	0.116	0.128		0.004	1.12518	0.0304103	0.152051	1.30764		0.004	10.6241	11.9627	11.8146	13.5813
0.256	14.4573	13.8738	13.5813	OL	13.9708	0.445952	0.0319203	-	-	-		25	0.776	0.779	25.4389	25.5404		0.008	0.134	0.13	0.128	0.153		0.008	0.196646	0.546239	0.721035	1.46392		0.008	14.4573	13.8738	13.5813
0.512	20.7663	24.1439	22.6003	24.2838	22.9486	1.6427	0.0715819	8.19343	5.08848	0.0002203		12.5	0.402	0.43	12.8678	13.8098		0.016	0.178	0.202	0.191	0.203		0.016	1.32749	0.727977	0.214111	0.813622		0.016	20.7663	24.1439	22.6003	24.2838
1.024	80.872	78.7239	74.9665	67.5896	75.538	5.83396	0.0772321	-	-	-		6.25	0.206	0.207	6.17586	6.2108		0.032	0.621	0.605	0.577	0.522		0.032	0.914115	0.546169	0.0977356	1.36255		0.032	80.872	78.7239	74.9665	67.5896
2.048	614.714	656.375	850.594	593.779	678.866	117.405	0.172943	-	-	-		3.125	0.114	0.114	2.8795	2.8795		0.064	3.763	3.94	4.67	3.671		0.064	0.547106	0.156631	1.4538	0.750065		0.064	614.714	656.375	850.594	593.779
4.096	OF	OF	OF	OF	OF	ND	ND	-	-	-		0	0.037	0.034	ND	ND		0.128	?????	?????	?????	?????		0.128	ND	ND	ND	ND		0.128
LOD Threshold IL-6 (pg/mL)												ND, not determined.						The number was colored red when the statictics over 1.462 (α<0.05)						The number was colored red when the statictics over 1.462 (α<0.05)
18.0254												Y = (A-D)/(1+(X/C)^B) + D
Bold means data which IL-6 concentration was above LOD.												4-Parameters	A	B	C	D		Threshold calculation	Mean	0.10675	Threshold (ΔOD)									Threshold calculation	Threshold (IL-6)
OL, removed data because of outlier.													0.0431092	1.10173	271.376	10.723			SD	0.0173277	0.158733										18.0254
OF, overflow data from platereader
ND, no data
S2 Fig C: IL-6 concentration produced by PBMC lot #D2.3 in the absence of LBP												Raw Data, Standard curve						Raw Data of ELISA Plate						Outlier						IL-6 Concentration
Endotoxin conentration (EU/mL)	IL-6 concentration (pg/mL)					Standard deviation (SD)	Coefficient of variation (CV)	Statistics for Welch's t-test				IL-6 Standard	Raw ELISA data, ΔOD (OD 450 nm − OD 630 nm)		Calculated IL-6 (pg/mL)			Endotoxin conentration (EU/mL)	Raw ELISA data, ΔOD (OD 450 nm − OD 630 nm)					Endotoxin conentration (EU/mL)	Outlier calculation					Endotoxin conentration (EU/mL)	Calculated IL-6 (pg/mL)
								T value	Degree of freedom	p-value
	Well 1	Well 2	Well 3	Well 4	Mean								Well 1	Well 2	Well 1	Well 2			Well 1	Well 2	Well 3	Well 4			Well 1	Well 2	Well 3	Well 4			Well 1	Well 2	Well 3	Well 4
0 (BLANK)	12.0476	7.02985	3.89457	4.10046	6.76811	3.79977	0.561423	-	-	-		200	3.201	3.846	164.808	240.364		0 (BLANK)	0.109	0.081	0.065	0.066		0 (BLANK)	1.40133	0.0365564	0.743313	0.694571		0 (BLANK)	12.0476	7.02985	3.89457	4.10046
0.064	17.5798	6.46295	11.1796	7.02985	10.563	5.12863	0.485526	-	-	-		100	2.129	2.651	88.085	120.412		0.002	0.142	0.078	0.104	0.081		0.002	1.37924	0.786931	0.0930778	0.685391		0.002	17.5798	6.46295	11.1796	7.02985
0.128	11.0048	7.77458	9.41137	OL	9.39693	1.61517	0.171883	-	-	-		50	1.103	1.426	40.4766	53.8471		0.004	0.103	0.085	0.094	0.189		0.004	0.306876	0.681368	0.494122	1.48237		0.004	11.0048	7.77458	9.41137
0.256	20.6524	13.9258	11.0048	11.1796	14.1906	4.51071	0.317866	-	-	-		25	0.631	0.764	22.5742	27.4791		0.008	0.161	0.12	0.103	0.104		0.008	1.43691	0.0736876	0.700032	0.663189		0.008	20.6524	13.9258	11.0048	11.1796
0.512	18.0694	26.1689	17.2523	OL	20.4969	4.92906	0.240479	4.01224	3.69127	0.0138926		12.5	0.351	0.431	12.3628	15.2874		0.016	0.145	0.196	0.14	0.782		0.016	0.547519	0.383985	0.563551	1.49505		0.016	18.0694	26.1689	17.2523
1.024	54.7277	91.9087	33.8297	47.8331	57.0748	24.7969	0.434462	-	-	-		6.25	0.232	0.212	7.92622	7.16091		0.032	0.387	0.642	0.246	0.34		0.032	0.0989338	1.40722	0.931749	0.376539		0.032	54.7277	91.9087	33.8297	47.8331
2.048	218.163	207.652	208.336	235.814	217.491	13.1251	0.0603477	-	-	-		3.125	0.118	0.114	3.39679	3.22657		0.064	1.442	1.381	1.385	1.542		0.064	0.0599751	0.753021	0.69971	1.39276		0.064	218.163	207.652	208.336	235.814
4.096	OF	OF	OF	OF	OF	ND	ND	-	-	-		0	0.026	0.035	ND	ND		0.128	?????	4.534	?????	?????		0.128	ND	ND	ND	ND		0.128
LOD Threshold IL-6 (pg/mL)												ND, not determined.						The number was colored red when the statictics over 1.462 (α<0.05)						The number was colored red when the statictics over 1.462 (α<0.05)
17.5468												Y = (A-D)/(1+(X/C)^B) + D
Bold means data which IL-6 concentration was above LOD.												4-Parameters	A	B	C	D		Threshold calculation	Mean	0.08025	Threshold (ΔOD)									Threshold calculation	Threshold (IL-6)
OL, removed data because of outlier.													0.0489	1.17293	151.299	6.05226			SD	0.0205163	0.141799										17.5468
OF, overflow data from platereader
ND, no data
S2 Fig D: IL-6 concentration produced by PBMC lot #D2.4 in the absence of LBP												Raw Data, Standard curve						Raw Data of ELISA Plate						Outlier						IL-6 Concentration
Endotoxin conentration (EU/mL)	IL-6 concentration (pg/mL)					Standard deviation (SD)	Coefficient of variation (CV)	Statistics for Welch's t-test				IL-6 Standard	Raw ELISA data, ΔOD (OD 450 nm − OD 630 nm)		Calculated IL-6 (pg/mL)			Endotoxin conentration (EU/mL)	Raw ELISA data, ΔOD (OD 450 nm − OD 630 nm)					Endotoxin conentration (EU/mL)	Outlier calculation					Endotoxin conentration (EU/mL)	Calculated IL-6 (pg/mL)
								T value	Degree of freedom	p-value
	Well 1	Well 2	Well 3	Well 4	Mean								Well 1	Well 2	Well 1	Well 2			Well 1	Well 2	Well 3	Well 4			Well 1	Well 2	Well 3	Well 4			Well 1	Well 2	Well 3	Well 4
0 (BLANK)	0.0831307	1.96352	2.89499	OL	1.64721	1.43237	0.86957	-	-	-		200	4.688	4.649	200.857	196.672		0 (BLANK)	0.046	0.052	0.056	0.114		0 (BLANK)	0.664521	0.474658	0.348083	1.48726		0 (BLANK)	0.0831307	1.96352	2.89499
0.064	2.20692	4.14648	7.89848	4.73039	4.74557	2.36254	0.497841	-	-	-		100	3.282	3.283	101.682	101.729		0.002	0.053	0.062	0.083	0.065		0.002	1.01353	0.298098	1.37125	0.0596196		0.002	2.20692	4.14648	7.89848	4.73039
0.128	2.89499	5.10808	6.01914	5.10808	4.78257	1.32966	0.278022	-	-	-		50	1.83	1.824	49.0816	48.9085		0.004	0.056	0.067	0.072	0.067		0.004	1.4058	0.221969	0.961864	0.221969		0.004	2.89499	5.10808	6.01914	5.10808
0.256	4.9203	4.14648	3.32727	4.53823	4.23307	0.681513	0.160997	-	-	-		25	0.921	0.886	24.8969	24.0163		0.008	0.066	0.062	0.058	0.064		0.008	1.0247	0.146385	1.31747	0.439155		0.008	4.9203	4.14648	3.32727	4.53823
0.512	11.3282	10.7288	11.0296	11.1792	11.0665	0.255965	0.0231298	11.256	2.09615	0.00390031		12.5	0.468	0.461	13.4137	13.2309		0.016	0.105	0.101	0.103	0.104		0.016	1.0247	1.31747	0.146385	0.439155		0.016	11.3282	10.7288	11.0296	11.1792
1.024	19.5539	19.6824	19.9386	OL	19.725	0.195857	0.00992936	-	-	-		6.25	0.232	0.227	6.94491	6.79694		0.032	0.165	0.166	0.168	0.14		0.032	0.396957	0.472568	0.62379	1.49332		0.032	19.5539	19.6824	19.9386
2.048	53.5504	46.913	60.0766	64.7904	56.3326	7.78935	0.138274	-	-	-		3.125	0.173	0.142	5.14392	4.13372		0.064	0.467	0.404	0.53	0.576		0.064	0.363616	1.20427	0.477038	1.09085		0.064	53.5504	46.913	60.0766	64.7904
4.096	159.871	168.568	194.367	164.856	171.916	15.3861	0.089498	-	-	-		0	0.036	0.042	ND	ND		0.128	1.503	1.583	1.813	1.549		0.128	0.790132	0.210219	1.45703	0.456682		0.128	159.871	168.568	194.367	164.856
LOD Threshold IL-6 (pg/mL)												ND, not determined.						The number was colored red when the statictics over 1.462 (α<0.05)						The number was colored red when the statictics over 1.462 (α<0.05)
5.00186												Y = (A-D)/(1+(X/C)^B) + D
Bold means data which IL-6 concentration was above LOD.												4-Parameters	A	B	C	D		Threshold calculation	Mean	0.0513333	Threshold (ΔOD)									Threshold calculation	Threshold (IL-6)
OL, removed data because of outlier.													0.0459	1.30034	106.701	6.72734			SD	0.00503322	0.066433										5.00186

## Sheet: S3 Fig
Data for S3 Fig
PBMC lot #D2.1					PBMC lot #D2.2					PBMC lot #D2.3					PBMC lot #D2.4
LBP(+)		LBP(−)			LBP(+)		LBP(−)			LBP(+)		LBP(−)			LBP(+)		LBP(−)
Endotoxin conentration (EU/mL)	IL-6 concentration (pg/mL)	Endotoxin conentration (EU/mL)	IL-6 concentration (pg/mL)		Endotoxin conentration (EU/mL)	IL-6 concentration (pg/mL)	Endotoxin conentration (EU/mL)	IL-6 concentration (pg/mL)		Endotoxin conentration (EU/mL)	IL-6 concentration (pg/mL)	Endotoxin conentration (EU/mL)	IL-6 concentration (pg/mL)		Endotoxin conentration (EU/mL)	IL-6 concentration (pg/mL)	Endotoxin conentration (EU/mL)	IL-6 concentration (pg/mL)
0.008	4.30055	0.512	8.86912		0.008	9.72358	0.512	20.7663		0.008	15.9336	0.512	18.0694		0.032	12.0652	0.512	11.3282
0.008	7.11294	0.512	10.2864		0.008	11.0719	0.512	24.1439		0.008	15.9336	0.512	26.1689		0.032	13.2197	0.512	10.7288
0.008	12.5055	0.512	8.47258		0.008	13.2883	0.512	22.6003		0.008	15.4352	0.512	17.2523		0.032	11.9188	0.512	11.0296
0.008	7.80057	1.024	18.8983		0.008	12.8477	0.512	24.2838		0.016	43.9952	1.024	54.7277		0.032	12.5016	0.512	11.1792
0.016	13.223	1.024	23.2717		0.016	13.2883	1.024	80.872		0.016	28.4897	1.024	91.9087		0.064	39.9007	1.024	19.5539
0.016	13.3417	1.024	15.6651		0.016	12.7006	1.024	78.7239		0.016	33.224	1.024	33.8297		0.064	32.5342	1.024	19.6824
0.016	12.5055	1.024	22.4331		0.016	14.1658	1.024	74.9665		0.016	36.9936	1.024	47.8331		0.064	35.9199	1.024	19.9386
0.032	42.4386	2.048	67.4415		0.016	12.5533	1.024	67.5896		0.032	124.909	2.048	218.163		0.064	42.2966	2.048	53.5504
0.032	44.695	2.048	81.3358		0.032	21.3318	2.048	614.714		0.032	87.2242	2.048	207.652		0.128	112.727	2.048	46.913
0.032	47.1252	2.048	63.697		0.032	24.5636	2.048	656.375		0.032	103.982	2.048	208.336		0.128	110.698	2.048	60.0766
0.064	184.509	2.048	79.1367		0.032	29.1515	2.048	850.594		0.032	103.687	2.048	235.814		0.128	100.494	2.048	64.7904
0.064	201.971	4.096	361.1		0.032	32.3222	2.048	593.779		0.064	624.201				0.128	121.594	4.096	159.871
0.064	224.461	4.096	312.47		0.064	114.381				0.064	605.342						4.096	168.568
0.064	199.609	4.096	396.239		0.064	136.752				0.064	628.83						4.096	194.367
		4.096	440.705		0.064	183.131				0.064	577.129						4.096	164.856
Linear regression					Linear regression					Linear regression					Linear regression
Statistical results					Statistical results					Statistical results					Statistical results
	LBP(+)	LBP(−)				LBP(+)	LBP(−)				LBP(+)	LBP(−)				LBP(+)	LBP(−)
Slope	1.60569	1.82226			Slope	1.1299	2.43729			Slope	1.76635	1.73199			Slope	1.58093	1.32887
Intercept	4.1414	1.373			Intercept	3.28593	1.99635			Intercept	4.78563	1.76836			Intercept	3.45853	1.37211
R	0.97247	0.983836			R	0.899883	0.98342			R	0.980349	0.964529			R	0.996609	0.989217
R2	0.945697	0.967932			R2	0.809789	0.967115			R2	0.961085	0.930315			R2	0.993229	0.978551
	common	LBP(+)	LBP(-)			common	LBP(+)	LBP(-)			common	LBP(+)	LBP(-)			common	LBP(+)	LBP(-)
Slope	1.70843	1.60569	1.82226		Slope	1.53846	1.1299	2.43729		Slope	1.75666	1.76635	1.73199		Slope	1.40158	1.58093	1.32887
Mean x (log10 endotoxin)		-1.64537	0.190918		Mean x (log10 endotoxin)		-1.67547	0.0103		Mean x (log10 endotoxin)		-1.61526	0.0376663		Mean x (log10 endotoxin)		-1.19382	0.170849
Mean y (log10 IL-6)		1.49945	1.7209		Mean y (log10 IL-6)		1.39281	2.02145		Mean y (log10 IL-6)		1.93252	1.8336		Mean y (log10 IL-6)		1.57118	1.59915
Intercept with each slope		4.1414	1.373		Intercept with each slope		3.28593	1.99635		Intercept with each slope		4.78563	1.76836		Intercept with each slope		3.45853	1.37211
Intercept with common slope		4.31044	1.39473		Intercept with common slope		3.97045	2.00561		Intercept with common slope		4.76999	1.76743		Intercept with common slope		3.24442	1.35969
Num of data	29	14	15		Num of data	27	15	12		Num of data	26	15	11		Num of data	27	12	15
			difference					difference					difference					difference
Residual sum of squares	0.476379	0.437064	0.0393151		Residual sum of squares	1.47661	0.62471	0.851903		Residual sum of squares	0.342697	0.342167	0.000530565		Residual sum of squares	0.114342	0.0815695	0.0327726
Degree of freedom	28	27	1		Degree of freedom	26	25	1		Degree of freedom	25	24	1		Degree of freedom	26	25	1
Statistics F	2.42873				Statistics F	34.0919				Statistics F	0.0372145				Statistics F	10.0444
p-value (F-test)	0.0559628	>0.05			p-value (F-test)	5.12304e-07	<0.05			p-value (F-test)	1	>0.05			p-value (F-test)	7.41556e-05	<0.05
LOD Threshold		3.54	7.2058		LOD Threshold		11.4151	18.0254		LOD Threshold		9.99124	17.5468		LOD Threshold		6.84882	5.00186
		41.1144					47.0118					77.745					38.6116
When parallelism was rejected					When parallelism was rejected					When parallelism was rejected					When parallelism was rejected
at LOD	-1.77169	59.1146	fold		at LOD	-1.53461	34.2459	fold		at LOD	-1.70113	50.2495	fold		at LOD	-1.24782	17.6938	fold
at middle Exp	-1.66829	46.5895	fold		at middle Exp	-1.07659	11.9285	fold		at middle Exp	-1.71506	51.8875	fold		at middle Exp	-1.39617	24.8982	fold
When parallelism was not rejected					When parallelism was not rejected					When parallelism was not rejected					When parallelism was not rejected
Distance between two lines		-1.70666			Distance between two lines		-1.27715			Distance between two lines		-1.70924			Distance between two lines		-1.34471
Titer ratio		50.8937	fold		Titer ratio		18.93	fold		Titer ratio		51.1966	fold		Titer ratio		22.1163	fold
log10 endotoxin	log10 IL-6	log10 endotoxin - average	log10 IL-6 - average		log10 endotoxin	log10 IL-6	log10 endotoxin - average	log10 IL-6 - average		log10 endotoxin	log10 IL-6	log10 endotoxin - average	log10 IL-6 - average		log10 endotoxin	log10 IL-6	log10 endotoxin - average	log10 IL-6 - average
-2.09691	0.633524	-0.451545	-0.865929		-2.09691	0.987826	-0.421442	-0.404985		-2.09691	1.20231	-0.481648	-0.73021		-1.49485	1.08154	-0.30103	-0.489642
-2.09691	0.852049	-0.451545	-0.647404		-2.09691	1.04422	-0.421442	-0.34859		-2.09691	1.20231	-0.481648	-0.73021		-1.49485	1.12122	-0.30103	-0.449958
-2.09691	1.0971	-0.451545	-0.402351		-2.09691	1.12347	-0.421442	-0.269342		-2.09691	1.18851	-0.481648	-0.744012		-1.49485	1.07623	-0.30103	-0.494944
-2.09691	0.892126	-0.451545	-0.607327		-2.09691	1.10883	-0.421442	-0.283985		-1.79588	1.64341	-0.180618	-0.289118		-1.49485	1.09696	-0.30103	-0.474214
-1.79588	1.12133	-0.150515	-0.378123		-1.79588	1.12347	-0.120412	-0.269342		-1.79588	1.45469	-0.180618	-0.477836		-1.19382	1.60098	0	0.0298025
-1.79588	1.12521	-0.150515	-0.374243		-1.79588	1.10382	-0.120412	-0.288987		-1.79588	1.52145	-0.180618	-0.411072		-1.19382	1.51234	0	-0.0588379
-1.79588	1.0971	-0.150515	-0.402351		-1.79588	1.15124	-0.120412	-0.24157		-1.79588	1.56813	-0.180618	-0.364397		-1.19382	1.55534	0	-0.0158427
-1.49485	1.62776	0.150515	0.128307		-1.79588	1.09876	-0.120412	-0.294053		-1.49485	2.0966	0.120412	0.164071		-1.19382	1.62631	0	0.0551273
-1.49485	1.65026	0.150515	0.150806		-1.49485	1.32903	0.180618	-0.0637839		-1.49485	1.94064	0.120412	0.00811305		-0.89279	2.05203	0.30103	0.480849
-1.49485	1.67325	0.150515	0.1738		-1.49485	1.39029	0.180618	-0.00251872		-1.49485	2.01696	0.120412	0.0844363		-0.89279	2.04414	0.30103	0.472962
-1.19382	2.26602	0.451545	0.766564		-1.49485	1.46466	0.180618	0.07185		-1.49485	2.01572	0.120412	0.0831987		-0.89279	2.00214	0.30103	0.430963
-1.19382	2.30529	0.451545	0.805835		-1.49485	1.5095	0.180618	0.11669		-1.19382	2.79532	0.421442	0.862801		-0.89279	2.08491	0.30103	0.513734
-1.19382	2.35114	0.451545	0.851688		-1.19382	2.05835	0.481648	0.665544		-1.19382	2.782	0.421442	0.849477		-0.29073	1.05416	-0.461579	-0.544989
-1.19382	2.30018	0.451545	0.800728		-1.19382	2.13593	0.481648	0.743122		-1.19382	2.79853	0.421442	0.866009		-0.29073	1.03055	-0.461579	-0.568597
-0.29073	0.94788	-0.481648	-0.773018		-1.19382	2.26276	0.481648	0.869951		-1.19382	2.76127	0.421442	0.828749		-0.29073	1.04256	-0.461579	-0.556588
-0.29073	1.01226	-0.481648	-0.708636		-0.29073	1.31736	-0.30103	-0.704093		-0.29073	1.25694	-0.328396	-0.576658		-0.29073	1.04841	-0.461579	-0.550739
-0.29073	0.928015	-0.481648	-0.792883		-0.29073	1.38281	-0.30103	-0.638645		-0.29073	1.41778	-0.328396	-0.415817		0.0103	1.29123	-0.160549	-0.307915
0.0103	1.27642	-0.180618	-0.444476		-0.29073	1.35411	-0.30103	-0.667338		-0.29073	1.23685	-0.328396	-0.596755		0.0103	1.29408	-0.160549	-0.305071
0.0103	1.36683	-0.180618	-0.354071		-0.29073	1.38532	-0.30103	-0.636135		0.0103	1.73821	-0.0273664	-0.0953944		0.0103	1.2997	-0.160549	-0.299453
0.0103	1.19493	-0.180618	-0.525966		0.0103	1.9078	2.25514e-17	-0.113653		0.0103	1.96336	-0.0273664	0.129755		0.31133	1.72876	0.140481	0.129613
0.0103	1.35089	-0.180618	-0.370009		0.0103	1.89611	2.25514e-17	-0.125345		0.0103	1.5293	-0.0273664	-0.304303		0.31133	1.67129	0.140481	0.0721441
0.31133	1.82893	0.120412	0.108029		0.0103	1.87487	2.25514e-17	-0.146584		0.0103	1.67973	-0.0273664	-0.153873		0.31133	1.77871	0.140481	0.179556
0.31133	1.91028	0.120412	0.189383		0.0103	1.82988	2.25514e-17	-0.191572		0.31133	2.33878	0.273664	0.50518		0.31133	1.81151	0.140481	0.212362
0.31133	1.80412	0.120412	0.0832204		0.31133	2.78867	0.30103	0.767222		0.31133	2.31734	0.273664	0.483735		0.61236	2.20377	0.441511	0.604621
0.31133	1.89838	0.120412	0.177479		0.31133	2.81715	0.30103	0.7957		0.31133	2.31876	0.273664	0.485162		0.61236	2.22678	0.441511	0.627626
0.61236	2.55763	0.421442	0.83673		0.31133	2.92972	0.30103	0.908271		0.31133	2.37257	0.273664	0.538968		0.61236	2.28862	0.441511	0.689474
0.61236	2.49481	0.421442	0.77391		0.31133	2.77363	0.30103	0.752173							0.61236	2.2171	0.441511	0.617956
0.61236	2.59796	0.421442	0.877059
0.61236	2.64415	0.421442	0.923249

## Sheet: S4 Fig
Data for S4 Fig
S4 Fig A: IL-6 concentration produced by PBMC lot #D2.5 stimulated with PANSORBIN cells												Raw Data, Standard curve						Raw Data of ELISA Plate						Outlier						IL-6 Concentration
HKSA conentration (cells/mL)	IL-6 concentration (pg/mL)					Standard deviation (SD)	Coefficient of variation (CV)	Statistics for Welch's t-test				IL-6 Standard	Raw ELISA data, ΔOD (OD 450 nm − OD 630 nm)		Calculated IL-6 (pg/mL)			HKSA conentration (cells/mL)	Raw ELISA data, ΔOD (OD 450 nm − OD 630 nm)					HKSA conentration (cells/mL)	Outlier calculation					HKSA conentration (cells/mL)	Calculated IL-6 (pg/mL)
								T value	Degree of freedom	p-value
	Well 1	Well 2	Well 3	Well 4	Mean								Well 1	Well 2	Well 1	Well 2			Well 1	Well 2	Well 3	Well 4			Well 1	Well 2	Well 3	Well 4			Well 1	Well 2	Well 3	Well 4
0 (BLANK)	4.48254	3.76821	3.74688	2.85149	3.71228	0.667978	0.179937	-	-	-		200	4.501	4.438	195.221	185.839		0 (BLANK)	0.21	0.176	0.175	0.134		0 (BLANK)	1.16577	0.0723582	0.040199	1.27833		0 (BLANK)	4.48254	3.76821	3.74688	2.85149
3160	3.81082	3.76821	3.72552	3.83209	3.78416	0.0472595	0.0124888	-	-	-		100	3.675	3.621	111.601	108.06		3160	0.178	0.176	0.174	0.179		3160	0.563735	0.338241	1.24022	1.01472		3160	3.81082	3.76821	3.72552	3.83209
10000	6.08227	5.3212	6.00276	5.50268	5.72723	0.372943	0.0651176	5.26758	4.70466	0.00311117		50	2.158	2.144	46.7683	46.375		10000	0.289	0.251	0.285	0.26		10000	0.952984	1.08721	0.738227	0.604004		10000	6.08227	5.3212	6.00276	5.50268
31600	14.5631	17.4195	13.5504	13.8175	14.8376	1.7738	0.119547	-	-	-		25	1.221	1.19	24.2893	23.6465		31600	0.731	0.879	0.678	0.692		31600	0.152	1.45486	0.727431	0.57543		31600	14.5631	17.4195	13.5504	13.8175
100000	104.418	88.2761	128.559	90.3599	102.903	18.5454	0.180222	-	-	-		12.5	0.671	0.65	13.4169	13.0168		100000	3.563	3.272	3.905	3.313		100000	0.170894	0.828709	1.34569	0.687871		100000	104.418	88.2761	128.559	90.3599
316000	OF	OF	OF	OF	ND	ND	ND	-	-	-		6.25	0.385	0.385	7.95999	7.95999		3160000	4.734	4.735	4.716	4.708		3160000	0.802187	0.876809	0.54101	1.13799		3160000	238.054	238.273	234.183	232.497
LOD Threshold IL-6 (pg/mL)												3.125	0.249	0.209	5.28075	4.46181		The number was colored red when the statictics over 1.462 (α<0.05)						The number was colored red when the statictics over 1.462 (α<0.05)
5.64399												0	0.113	0.101	2.37268	2.09053														Threshold calculation	Threshold (IL-6)
Bold means data which IL-6 concentration was above LOD.												ND, not determined.						Threshold calculation	Mean	0.17375	Threshold (ΔOD)										5.64399
OF, overflow data from platereader												Y = (A-D)/(1+(X/C)^B) + D							SD	0.0310953	0.267036
ND, no data												4-Parameters	A	B	C	D
													5.824	-1.23264	72.6785	0.0289
S4 Fig B: IL-6 concentration produced by PBMC lot #D2.6 stimulated with PANSORBIN cells												Raw Data, Standard curve						Raw Data of ELISA Plate						Outlier						IL-6 Concentration
HKSA conentration (cells/mL)	IL-6 concentration (pg/mL)					Standard deviation (SD)	Coefficient of variation (CV)	Statistics for Welch's t-test				IL-6 Standard	Raw ELISA data, ΔOD (OD 450 nm − OD 630 nm)		Calculated IL-6 (pg/mL)			HKSA conentration (cells/mL)	Raw ELISA data, ΔOD (OD 450 nm − OD 630 nm)					HKSA conentration (cells/mL)	Outlier calculation					HKSA conentration (cells/mL)	Calculated IL-6 (pg/mL)
								T value	Degree of freedom	p-value
	Well 1	Well 2	Well 3	Well 4	Mean								Well 1	Well 2	Well 1	Well 2			Well 1	Well 2	Well 3	Well 4			Well 1	Well 2	Well 3	Well 4			Well 1	Well 2	Well 3	Well 4
0 (BLANK)	3.2062	4.9964	3.4892	4.10689	3.94967	0.792704	0.200701	-	-	-		200	4.501	4.438	195.221	185.839		0 (BLANK)	0.15	0.235	0.163	0.192		0 (BLANK)	0.929022	1.32717	0.583956	0.185804		0 (BLANK)	3.2062	4.9964	3.4892	4.10689
3160	4.00157	2.73898	3.11823	5.96295	3.95543	1.43909	0.363826	-	-	-		100	3.675	3.621	111.601	108.06		3160	0.187	0.129	0.146	0.283		3160	0.0108788	0.830415	0.583829	1.40337		3160	4.00157	2.73898	3.11823	5.96295
10000	3.81082	4.04375	3.78952	4.6891	4.0833	0.419963	0.102849	-	-	-		50	2.158	2.144	46.7683	46.375		10000	0.178	0.189	0.177	0.22		10000	0.647308	0.0995859	0.697101	1.444		10000	3.81082	4.04375	3.78952	4.6891
31600	8.15302	5.38178	5.72341	7.06663	6.58121	1.2755	0.193809	3.50462	5.01662	0.00859964		25	1.221	1.19	24.2893	23.6465		31600	0.395	0.254	0.271	0.339		31600	1.23668	0.936177	0.674202	0.3737		31600	8.15302	5.38178	5.72341	7.06663
100000	16.8557	18.3776	16.2747	OL	17.1693	1.08595	0.0632495	-	-	-		12.5	0.671	0.65	13.4169	13.0168		100000	0.85	0.928	0.82	1.354		100000	0.555982	0.241731	0.676847	1.47456		100000	16.8557	18.3776	16.2747
316000	207.123	147.211	170.011	168.902	173.312	24.8651	0.14347	-	-	-		6.25	0.385	0.385	7.95999	7.95999		3160000	4.574	4.113	4.319	4.31		3160000	1.29642	1.14297	0.0529152	0.100539		3160000	207.123	147.211	170.011	168.902
LOD Threshold IL-6 (pg/mL)												3.125	0.249	0.209	5.28075	4.46181		The number was colored red when the statictics over 1.462 (α<0.05)						The number was colored red when the statictics over 1.462 (α<0.05)
6.26116												0	0.113	0.101	2.37268	2.09053														Threshold calculation	Threshold (IL-6)
Bold means data which IL-6 concentration was above LOD.												ND, not determined.						Threshold calculation	Mean	0.185	Threshold (ΔOD)										6.26116
OL, removed data because of outlier.												Y = (A-D)/(1+(X/C)^B) + D							SD	0.037674	0.298022
												4-Parameters	A	B	C	D
													5.824	-1.23264	72.6785	0.0289
S4 Fig C: IL-6 concentration produced by PBMC lot #D2.7 stimulated with PANSORBIN cells												Raw Data, Standard curve						Raw Data of ELISA Plate						Outlier						IL-6 Concentration
HKSA conentration (cells/mL)	IL-6 concentration (pg/mL)					Standard deviation (SD)	Coefficient of variation (CV)	Statistics for Welch's t-test				IL-6 Standard	Raw ELISA data, ΔOD (OD 450 nm − OD 630 nm)		Calculated IL-6 (pg/mL)			HKSA conentration (cells/mL)	Raw ELISA data, ΔOD (OD 450 nm − OD 630 nm)					HKSA conentration (cells/mL)	Outlier calculation					HKSA conentration (cells/mL)	Calculated IL-6 (pg/mL)
								T value	Degree of freedom	p-value
	Well 1	Well 2	Well 3	Well 4	Mean								Well 1	Well 2	Well 1	Well 2			Well 1	Well 2	Well 3	Well 4			Well 1	Well 2	Well 3	Well 4			Well 1	Well 2	Well 3	Well 4
0 (BLANK)	3.60146	3.25873	2.76024	4.23723	3.46442	0.620267	0.179039	-	-	-		200	4.414	4.408	195.854	195.067		0 (BLANK)	0.181	0.165	0.142	0.211		0 (BLANK)	0.215613	0.336357	1.12981	1.25056		0 (BLANK)	3.60146	3.25873	2.76024	4.23723
3160	3.94152	4.3004	2.73839	2.93451	3.47871	0.760176	0.218523	-	-	-		100	3.47	3.317	110.419	101.259		3160	0.197	0.214	0.141	0.15		3160	0.605294	1.0839	0.971285	0.717906		3160	3.94152	4.3004	2.73839	2.93451
10000	4.88709	5.65606	3.94152	3.85673	4.58535	0.853004	0.186028	-	-	-		50	2.021	2.017	47.3792	47.2565		10000	0.242	0.279	0.197	0.193		10000	0.349656	1.25753	0.754521	0.85267		10000	4.88709	5.65606	3.94152	3.85673
31600	14.6109	13.6643	14.4	15.8624	14.6344	0.913689	0.0624343	20.2293	5.28072	2.72938e-06		25	1.161	1.156	24.5262	24.41		31600	0.712	0.667	0.702	0.771		31600	0.0231414	1.0645	0.254555	1.3422		31600	14.6109	13.6643	14.4	15.8624
100000	76.5437	90.5273	102.872	101.145	92.772	12.1176	0.130617	-	-	-		12.5	0.638	0.629	13.0577	12.8699		100000	2.821	3.118	3.345	3.315		100000	1.36305	0.13164	0.809535	0.685151		100000	76.5437	90.5273	102.872	101.145
316000	OF	OF	OF	OF	ND	ND	ND	-	-	-		6.25	0.378	0.336	7.69442	6.83179		3160000	?????	?????	?????	?????		3160000	ND	ND	ND	ND		3160000
LOD Threshold IL-6 (pg/mL)												3.125	0.217	0.196	4.3635	3.92034		The number was colored red when the statictics over 1.462 (α<0.05)						The number was colored red when the statictics over 1.462 (α<0.05)
5.29749												0	0.083	0.096	1.43147	1.73298														Threshold calculation	Threshold (IL-6)
Bold means data which IL-6 concentration was above LOD.												ND, not determined.						Threshold calculation	Mean	0.17475	Threshold (ΔOD)										5.29749
OF, overflow data from platereader												Y = (A-D)/(1+(X/C)^B) + D							SD	0.0289871	0.261711
ND, no data												4-Parameters	A	B	C	D
													6.27904	-1.13766	92.3778	0.0289
S4 Fig D: IL-6 concentration produced by PBMC lot #D2.5 stimulated with homemade HKSA cells												Raw Data, Standard curve						Raw Data of ELISA Plate						Outlier						IL-6 Concentration
HKSA conentration (cells/mL)	IL-6 concentration (pg/mL)					Standard deviation (SD)	Coefficient of variation (CV)	Statistics for Welch's t-test				IL-6 Standard	Raw ELISA data, ΔOD (OD 450 nm − OD 630 nm)		Calculated IL-6 (pg/mL)			HKSA conentration (cells/mL)	Raw ELISA data, ΔOD (OD 450 nm − OD 630 nm)					HKSA conentration (cells/mL)	Outlier calculation					HKSA conentration (cells/mL)	Calculated IL-6 (pg/mL)
								T value	Degree of freedom	p-value
	Well 1	Well 2	Well 3	Well 4	Mean								Well 1	Well 2	Well 1	Well 2			Well 1	Well 2	Well 3	Well 4			Well 1	Well 2	Well 3	Well 4			Well 1	Well 2	Well 3	Well 4
0 (BLANK)	3.00661	1.99715	2.49541	OL	2.49972	0.504745	0.201921	-	-	-		200	4.301	4.401	189.528	200.984		0 (BLANK)	0.121	0.086	0.103	4.289		0 (BLANK)	0.491547	0.50827	0.500148	1.49997		0 (BLANK)	3.00661	1.99715	2.49541
12008	3.25726	4.84362	4.20827	6.62026	4.73235	1.41741	0.299515	2.9136	3.93165	0.0309078		100	3.365	3.134	114.083	101.122		12008	0.13	0.189	0.165	0.258		12008	1.02655	0.0647372	0.379175	1.34098		12008	3.25726	4.84362	4.20827	6.62026
38000	4.68584	6.03466	4.10121	5.67528	5.12425	0.889066	0.173502	-	-	-		50	1.751	1.706	45.9437	44.5699		38000	0.183	0.235	0.161	0.221		38000	0.499424	1.02823	1.14574	0.616936		38000	4.68584	6.03466	4.10121	5.67528
120080	12.7187	14.9633	16.284	19.9579	15.981	3.03233	0.189746	-	-	-		25	1.015	0.985	25.3847	24.6162		120080	0.505	0.597	0.651	0.8		120080	1.07864	0.333913	0.10321	1.30934		120080	12.7187	14.9633	16.284	19.9579
380000	79.3031	83.903	72.5124	106.766	85.6212	14.8529	0.173472	-	-	-		12.5	0.566	0.523	14.2066	13.1578		380000	2.675	2.78	2.511	3.238		380000	0.404294	0.0673823	0.930517	1.40219		380000	79.3031	83.903	72.5124	106.766
LOD Threshold IL-6 (pg/mL)												6.25	0.311	0.297	7.95181	7.60212		The number was colored red when the statictics over 1.462 (α<0.05)						The number was colored red when the statictics over 1.462 (α<0.05)
3.96255												3.125	0.191	0.178	4.89608	4.55383														Threshold calculation	Threshold (IL-6)
Bold means data which IL-6 concentration was above LOD.												0	0.098	0.095	2.35063	2.2631		Threshold calculation	Mean	0.103333	Threshold (ΔOD)										3.96255
OL, removed data because of outlier.												ND, not determined.							SD	0.0175024	0.15584
												Y = (A-D)/(1+(X/C)^B) + D
												4-Parameters	A	B	C	D
													6.51447	-1.18196	108.66	0.0289
S4 Fig E: IL-6 concentration produced by PBMC lot #D2.6 stimulated with homemade HKSA cells												Raw Data, Standard curve						Raw Data of ELISA Plate						Outlier						IL-6 Concentration
HKSA conentration (cells/mL)	IL-6 concentration (pg/mL)					Standard deviation (SD)	Coefficient of variation (CV)	Statistics for Welch's t-test				IL-6 Standard	Raw ELISA data, ΔOD (OD 450 nm − OD 630 nm)		Calculated IL-6 (pg/mL)			HKSA conentration (cells/mL)	Raw ELISA data, ΔOD (OD 450 nm − OD 630 nm)					HKSA conentration (cells/mL)	Outlier calculation					HKSA conentration (cells/mL)	Calculated IL-6 (pg/mL)
								T value	Degree of freedom	p-value
	Well 1	Well 2	Well 3	Well 4	Mean								Well 1	Well 2	Well 1	Well 2			Well 1	Well 2	Well 3	Well 4			Well 1	Well 2	Well 3	Well 4			Well 1	Well 2	Well 3	Well 4
0 (BLANK)	3.12971	2.30559	2.45578	OL	2.63036	0.438919	0.166866	-	-	-		200	4.385	4.33	199.055	192.89		0 (BLANK)	0.122	0.094	0.099	0.248		0 (BLANK)	0.258506	0.644542	0.575607	1.47865		0 (BLANK)	3.12971	2.30559	2.45578
12008	3.58546	3.52898	4.33648	3.78214	3.80827	0.368483	0.0967588	-	-	-		100	3.243	3.163	108.369	103.998		12008	0.138	0.136	0.165	0.145		12008	0.604168	0.75521	1.4349	0.075521		12008	3.58546	3.52898	4.33648	3.78214
38000	5.17761	6.15991	7.89796	5.36505	6.15013	1.24058	0.201717	5.25293	3.92112	0.00671878		50	1.807	1.652	48.6679	43.8665		38000	0.196	0.233	0.3	0.203		38000	0.779567	5.84792e-16	1.41165	0.632081		38000	5.17761	6.15991	7.89796	5.36505
120080	12.6144	11.0627	9.93094	14.0875	11.9239	1.81399	0.152131	-	-	-		25	0.935	0.966	23.9225	24.7258		120080	0.487	0.425	0.38	0.546		120080	0.379548	0.47616	1.09724	1.19385		120080	12.6144	11.0627	9.93094	14.0875
380000	49.9426	50.0068	55.9118	52.9673	52.2071	2.84441	0.0544831	-	-	-		12.5	0.546	0.524	14.0875	13.5384		380000	1.847	1.849	2.028	1.94		380000	0.799055	0.775894	1.29702	0.277932		380000	49.9426	50.0068	55.9118	52.9673
LOD Threshold IL-6 (pg/mL)												6.25	0.305	0.295	8.02611	7.76962		The number was colored red when the statictics over 1.462 (α<0.05)						The number was colored red when the statictics over 1.462 (α<0.05)
3.91615												3.125	0.189	0.182	4.98932	4.80013														Threshold calculation	Threshold (IL-6)
Bold means data which IL-6 concentration was above LOD.												0	0.089	0.078	2.1538	1.81337		Threshold calculation	Mean	0.105	Threshold (ΔOD)										3.91615
OL, removed data because of outlier.												ND, not determined.							SD	0.0149332	0.1498
												Y = (A-D)/(1+(X/C)^B) + D
												4-Parameters	A	B	C	D
													6.59642	-1.18476	112.321	0.0289
S4 Fig F: IL-6 concentration produced by PBMC lot #D2.6 stimulated with homemade HKSA cells												Raw Data, Standard curve						Raw Data of ELISA Plate						Outlier						IL-6 Concentration
HKSA conentration (cells/mL)	IL-6 concentration (pg/mL)					Standard deviation (SD)	Coefficient of variation (CV)	Statistics for Welch's t-test				IL-6 Standard	Raw ELISA data, ΔOD (OD 450 nm − OD 630 nm)		Calculated IL-6 (pg/mL)			HKSA conentration (cells/mL)	Raw ELISA data, ΔOD (OD 450 nm − OD 630 nm)					HKSA conentration (cells/mL)	Outlier calculation					HKSA conentration (cells/mL)	Calculated IL-6 (pg/mL)
								T value	Degree of freedom	p-value
	Well 1	Well 2	Well 3	Well 4	Mean								Well 1	Well 2	Well 1	Well 2			Well 1	Well 2	Well 3	Well 4			Well 1	Well 2	Well 3	Well 4			Well 1	Well 2	Well 3	Well 4
0 (BLANK)	3.18719	4.6372	2.24508	2.92722	3.24917	1.00703	0.309934	-	-	-		200	4.385	4.33	199.055	192.89		0 (BLANK)	0.124	0.176	0.092	0.115		0 (BLANK)	0.0774853	1.38769	0.979132	0.331073		0 (BLANK)	3.18719	4.6372	2.24508	2.92722
12008	3.94957	3.81012	4.60997	5.41845	4.44703	0.735602	0.165414	-	-	-		100	3.243	3.163	108.369	103.998		12008	0.151	0.146	0.175	0.205		12008	0.676274	0.861554	0.213073	1.32476		12008	3.94957	3.81012	4.60997	5.41845
38000	5.07013	4.90836	5.28482	OL	5.08777	0.188848	0.0371181	-	-	-		50	1.807	1.652	48.6679	43.8665		38000	0.192	0.186	0.2	0.243		38000	0.513331	0.745782	0.203395	1.46251		38000	5.07013	4.90836	5.28482
120080	19.1497	16.0608	25.0118	37.7362	24.4896	9.57955	0.391168	4.41024	3.0663	0.0108141		25	0.935	0.966	23.9225	24.7258		120080	0.748	0.625	0.977	1.444		120080	0.555244	0.895868	0.078925	1.37219		120080	19.1497	16.0608	25.0118	37.7362
380000	100.57	126.661	108.147	136.412	117.947	16.4816	0.139737	-	-	-		12.5	0.546	0.524	14.0875	13.5384		380000	3.098	3.546	3.239	3.689		380000	1.08501	0.562736	0.566414	1.08869		380000	100.57	126.661	108.147	136.412
LOD Threshold IL-6 (pg/mL)												6.25	0.305	0.295	8.02611	7.76962		The number was colored red when the statictics over 1.462 (α<0.05)						The number was colored red when the statictics over 1.462 (α<0.05)
6.16574												3.125	0.189	0.182	4.98932	4.80013														Threshold calculation	Threshold (IL-6)
Bold means data which IL-6 concentration was above LOD.												0	0.089	0.078	2.1538	1.81337		Threshold calculation	Mean	0.12675	Threshold (ΔOD)										6.16574
OL, removed data because of outlier.												ND, not determined.							SD	0.0354906	0.233222
												Y = (A-D)/(1+(X/C)^B) + D
												4-Parameters	A	B	C	D
													6.59642	-1.18476	112.321	0.0289

[truncated: 6 more sheets: S5 Fig (part 1),, S5 Fig (part 2), S6 Fig, S7 Fig, S8 Fig, PANSORBIN cell, S8 Fig, homemade HKSA]
